# Supplementary material for: Integrated Metabolomics, Transcriptome and Functional Analysis Reveal Key Genes Are Involved in Tree Age-Induced Amino Acid Accumulation in Torreya grandis Nuts
Source: Int J Mol Sci. 2023 Dec 1;24(23):17025. doi: 10.3390/ijms242317025 (PMC10706915; doi:10.3390/ijms242317025)
Supplement: Supplementary file 1 [file ijms-24-17025-s001.zip]

Archive with 8 entries (8 files):
- Supplemental Information.pdf
- Table S1.xlsx
- Table S2.xlsx
- Table S3.xlsx
- Table S4.xlsx
- Table S5.xlsx
- Table S6.xlsx
- Table S7.xlsx
