# Supplementary material for: Integrated Metabolomics, Transcriptome and Functional Analysis Reveal Key Genes Are Involved in Tree Age-Induced Amino Acid Accumulation in Torreya grandis Nuts
Source: Int J Mol Sci. 2023 Dec 1;24(23):17025. doi: 10.3390/ijms242317025 (PMC10706915; doi:10.3390/ijms242317025)
Supplement: Supplementary file 1 [file ijms-24-17025-s001.zip › Table S1.xlsx]

## Sheet: Sheet1
Table S1. Primers used in this study.
TgAction	TgAction	Forward	ACCGAGGCACCGCTTAACCC
		Reverse	TCAGTCAGATCACGCCCTGCT
evm000014L.128	TgargAB	Forward	TTGCAAGATCCAAGGCACCT
		Reverse	ATGAAGGATCCGGTACCCCA
evm000895L.22	TgPFK	Forward	GTGCTTGATGACGTCCCTCA
		Reverse	AACCACACACAATTTCGCGG
evm001118L.1	TgIMS1.1	Forward	CGCTCAAACACGCAACATCA
		Reverse	TTCCTTGACGGACATGGTGG
evm001582L.25	TgALT	Forward	TGCCGTGGGTATTGGTAACC
		Reverse	CCCCATCCTGTTGCCTCATT
evm002008L.44	TgilvA	Forward	GATGAGACCGCTTGTGGGAA
		Reverse	TTCTGCTCAGCCATACCCAC
evm002027L.2	TgALDO1.2	Forward	GGTTTGGTCAGACGCTGAGA
		Reverse	GCGTTCGACTCATCCATTGC
evm002329L.26	TgPK	Forward	TATCATACACCCGGCATGCC
		Reverse	CTGACGAAGGTTCCCAAGCT
evm002562L.100	TgASNS1.1	Forward	GGACTAGAGGGCTCACCAGA
		Reverse	ATCTATGCCATCCTGCACGG
evm002730L.8	TgIPMI1.1	Forward	TGTCACTGTGGAGCTTGAGG
		Reverse	ATCAATCACAGGCCCAGCAT
evm003225L.4	TgASNS1.2	Forward	CCATGCAAAGCGGATTCGAG
		Reverse	TCTCCGTTCACAGTGAGCAC
evm005937L.35	TgALDO1.3	Forward	GTGGAGCCATGACCATGACA
		Reverse	ACAGCTGACCAACACCAACA
evm005937L.8	TgALDO1.4	Forward	TGTTGGTGTTGGTCAGCTGT
		Reverse	ACATTCCACCCTAGAGCCCA
evm009763L.22	TgCS	Forward	TGGAGTGCTGAAAGTGGGTC
		Reverse	TGCCACAACAAATGCCGAAG
evm014652L.12	TgIPMI1.2	Forward	TGAAGGTGGTTGTGGCAGAG
		Reverse	CCCAGCATCACCAATAGGCT
evm016966L.16	TgGAPDH	Forward	TGGATTTGGGCGAATTGGGA
		Reverse	TTCTTCCACTGGCCATGGAC
evm023451L.2	TgALDO1.5	Forward	TGGTGGCCGCTTCAATAAGT
		Reverse	CCTGATGCTACAACGCCTGA
evm001728L.32	TgWRKY21-pB42AD	Forward	GATTATGCCTCTCCCGAATTCATGGAGGAGCAAGGGATGGG
		Reverse	AGAAGTCCAAAGCTTCTCGAGTTAAGTATGCATCACAAGATTTGGAC
novel.827	TgERF2-pB42AD	Forward	GATTATGCCTCTCCCGAATTCATGACTGCAGACTTTGCTAGTTGTC
		Reverse	AGAAGTCCAAAGCTTCTCGAGTCATACATGAATGTCATAAGAATGCAG
evm002329L.26	TgPK-GFP	Forward	GAGCTCGGTACCCGGGGATCCATGCAGGGAGCCCACTTGTT
		Reverse	TCGCCCTTGCTCACCATGTCGACATCTTCGAGTTCAATTATCTTCACAAC
evm002329L.26	TgPK-LacZi-P1	Forward	TTTGATATTGGATCGGAATTCGATTCTCAGCACCCTATAGGGCA
		Reverse	GTCGACAGATCCCCGGGTACCTAGAAAAAGATTTATCCTCGAAGCTTC
evm002329L.26	TgPK-LacZi-P2	Forward	TTTGATATTGGATCGGAATTCAGCTTCGAGGATAAATCTTTTTCTAAG
		Reverse	GTCGACAGATCCCCGGGTACCAGTCATCAATTCTTAGTTTAAATCAGACAT
evm002329L.26	TgPK-LacZi-P3	Forward	TTTGATATTGGATCGGAATTCTGATTTAAACTAAGAATTGATGACTAATAAATG
		Reverse	GTCGACAGATCCCCGGGTACCTGGCACATATTGGAGCATCACG
evm002329L.26	TgPK-LacZi-P4	Forward	TTTGATATTGGATCGGAATTCAACCGTGATGCTCCAATATGTG
		Reverse	GTCGACAGATCCCCGGGTACCTTTTGCTGCTTCGAGATTTTTCT
evm016791L.5	TgWRKY35-pGREENⅡ-62-SK	Forward	CGCTCTAGAACTAGTGGATCCATGGGAACTTGGATTTACGATGG
		Reverse	GCCCCCCCTCGAGGTCGACTCACTCAGCTGTTATGTTGGTTGC
evm006726L.53	TgGRAS-pGREENⅡ-62-SK	Forward	CGCTCTAGAACTAGTGGATCCATGGGAGAAAAGGGAGAATATGG
		Reverse	GCCCCCCCTCGAGGTCGACTCACTCAGCTGTTATGTTGGTTGC
evm000548L.7	TgSPL14-pGREENⅡ-62-SK	Forward	CGCTCTAGAACTAGTGGATCCATGGAAAATGAAGCGGGTGC
		Reverse	GCCCCCCCTCGAGGTCGACTTAATGGGTACCATATCGAATGGTT
evm002609L.37	TgbHLH44-pGREENⅡ-62-SK	Forward	CGCTCTAGAACTAGTGGATCCATGTTCTTTGTTGCAGGTAATGTTCA
		Reverse	GCCCCCCCTCGAGGTCGACTCATTCTTCATGACTAGTTATGATGGAA
evm012951L.35	TgWOX13-pGREENⅡ-62-SK	Forward	CGCTCTAGAACTAGTGGATCCATGGAGGAAGCAGATAAGAGCATG
		Reverse	GCCCCCCCTCGAGGTCGACCTAGAGAGACTTTTGGAGAAAATACGG
evm001728L.32	TgWRKY21-pGREENⅡ-62-SK	Forward	CGCTCTAGAACTAGTGGATCCATGGAGGAGCAAGGGATGGG
		Reverse	GCCCCCCCTCGAGGTCGACTTAAGTATGCATCACAAGATTTGGAC
evm004175L.30	TgLBD41-pGREENⅡ-62-SK	Forward	CGCTCTAGAACTAGTGGATCCATGAGGATGAGCTGCAATGGA
		Reverse	GCCCCCCCTCGAGGTCGACTCAGGGTGGTTTAAAGCAAGGC
evm001587L.11	TgHSFB4-pGREENⅡ-62-SK	Forward	CGCTCTAGAACTAGTGGATCCATGGTGATGGTGGTGAGACGG
		Reverse	GCCCCCCCTCGAGGTCGACTCAGTTGGTACACCTCCCAATTT
evm011500L.6	TgABI3-pGREENⅡ-62-SK	Forward	CGCTCTAGAACTAGTGGATCCATGGGAGAAGGATCGAAGCTG
		Reverse	GCCCCCCCTCGAGGTCGACCTAAGTAGAAACTGATGTAACATCATTTTTC
novel.827	TgERF2-pGREENⅡ-62-SK	Forward	CGCTCTAGAACTAGTGGATCCATGACTGCAGACTTTGCTAGTTGTC
		Reverse	GCCCCCCCTCGAGGTCGACTCATACATGAATGTCATAAGAATGCAG
evm002329L.26	TgPK-pGREENⅡ-0800-Luc	Forward	GGGCCCCCCCTCGAGGTCGACGATTCTCAGCACCCTATAGGGCA
		Reverse	CAGGAATTCGATATCAAGCTTTTTTGCTGCTTCGAGATTTTTCT
