# Supplementary material for: Integrated Metabolomics, Transcriptome and Functional Analysis Reveal Key Genes Are Involved in Tree Age-Induced Amino Acid Accumulation in Torreya grandis Nuts
Source: Int J Mol Sci. 2023 Dec 1;24(23):17025. doi: 10.3390/ijms242317025 (PMC10706915; doi:10.3390/ijms242317025)
Supplement: Supplementary file 1 [file ijms-24-17025-s001.zip › Table S2.xlsx]

## Sheet: Sheet1
Table S2. The identified metabolites in T. grandis nuts of young and old tree.
Compound_ID	Name	Formula	Class	Young_1	Young_2	Young_3	Old_1	Old_2	Old_3
Com_1_neg	D-(+)-Cellobiose	C12H22O11	Carbohydrate and Derivatives	5162000	3431000	3892000	4689000	4305000	3483000
Com_2_neg	Naringenin chalcone	C15H12O5	Chalcones and dihydrochalcones	113000	63670	109300	303300	301300	310300
Com_3_neg	L-SelenoMethionine	C5H11NO2Se	Amino Acid And Derivatives	342800	377300	374600	351700	356100	376900
Com_4_neg	Eriodictyol	C15H12O6	Flavanones	8803	4566	9593	5653	7131	8075
Com_5_neg	Choline bitartrate	C9H19NO7	Amines	519900	478100	503000	504600	470100	430300
Com_6_neg	L-Histidine	C6H9N3O2	Amino Acid And Derivatives	118900	110700	127800	175700	175300	149000
Com_7_neg	O-Acetylserine	C5H9NO4	Amino Acid And Derivatives	69980	68020	63760	71770	103400	78410
Com_8_neg	3-Methyladipic acid	C7H12O4	Fatty Acyls	75310	70260	86000	45050	48810	50260
Com_9_neg	L-Gulono-1,4-lactone	C6H10O6	Sugar Acids And Its Derivatives	74330	76850	73900	80890	77490	69920
Com_10_neg	3-Hydroxypicolinic acid	C6H5NO3	Organic Acid And Its Derivatives	55650	49570	48890	43157	44702	33140
Com_12_neg	1,6-Anhydro-beta-D-Glucopyranose	C6H10O5	Carbohydrate and Derivatives	41000	32700	32940	79470	84680	76050
Com_13_neg	Isoschaftoside	C26H28O14	Flavones and Flavonols	21350	17860	25670	19750	14860	12830
Com_14_neg	Trehalose 6-phosphate	C12H23O14P	Carbohydrate and Derivatives	1339000	1530000	1175000	1941000	1718000	1695000
Com_15_neg	6-Sialyllactose	C23H39NO19	Carbohydrate and Derivatives	16940	19750	10050	17760	9957	8854
Com_16_neg	alpha-Benzylsuccinic acid	C11H12O4	Organic Acid And Its Derivatives	446000	408900	503000	524300	494800	374900
Com_17_neg	UDP-D-xylose	C14H22N2O16P2	Nucleotide And Its Derivates	737600	1233000	580100	1593000	1320000	1075000
Com_18_neg	(9Z,11E)-Octadecadienoic acid	C18H32O2	Fatty Acyls	47110	42790	42340	36230	37930	41210
Com_19_neg	1-O-Gentisoyl-D-glucoside	C13H16O9	Phenolic acids	208500	226700	255300	351700	361300	271400
Com_20_neg	Crepenynic acid	C18H30O2	Fatty Acyls	65380	58580	60770	64270	77700	64300
Com_21_neg	9,10,13-Trihydroxyoctadec-11-enoic acid	C18H34O5	Fatty Acyls	111100	100100	127400	62150	57420	76000
Com_22_neg	dATP	C10H16N5O12P3	Nucleotide And Its Derivates	39830	34510	50390	33260	33650	28900
Com_23_neg	2-deoxyglucose-6-phosphate	C6H13O8P	Nucleotide And Its Derivates	370600	296000	499100	548100	444600	691800
Com_24_neg	N-Acetylglucosamine 1-phosphate	C8H16NO9P	Carbohydrate and Derivatives	522000	367100	497300	593400	639100	654200
Com_25_neg	5-Phosphoribosyl 1-pyrophosphate	C5H13O14P3	Pentose phosphates	18970	14090	28450	18060	19950	20770
Com_26_neg	ADP-ribose	C15H23N5O14P2	Nucleotide And Its Derivates	29890	33270	36570	52860	43680	59940
Com_27_neg	Hydroxycitric acid	C6H8O8	Organic Acid And Its Derivatives	104500	93670	113000	107200	88780	87760
Com_28_neg	Phenprobamate	C10H13NO2	Amino Acid And Derivatives	18380	12690	17230	16650	18370	14700
Com_29_neg	p-Coumaric acid 4-O-hexoside	C15H18O8	Cinnamic acids and derivatives	29660	19630	24610	21330	25520	18290
Com_30_neg	Palmitaldehyde	C16H32O	Fatty Acyls	102400	113500	115100	126400	123100	119600
Com_31_neg	Allantoin	C4H6N4O3	Organoheterocyclic compounds	13430	23650	23700	19450	16230	11410
Com_32_neg	Sucralose	C12H19Cl3O8	Carbohydrate and Derivatives	15680	8579	17510	9857	8917	20490
Com_33_neg	Sinapaldehyde glucoside	C17H22O9	Phenols And Its Derivatives	2905	3305	4063	2899	4898	2498
Com_34_neg	Theobromine-d6	C7H2D6N4O2	Purines and purine derivatives	5806	3070	4412	6941	7610	10010
Com_35_neg	Ajugol	C15H24O9	Terpenoids	18110	23620	23450	13740	33050	20840
Com_36_neg	4-Hydroxybenzyl alcohol	C7H8O2	Benzene and substituted derivatives	27450	23760	21350	25990	31440	30850
Com_37_neg	Ureidoisobutyric acid	C5H10N2O3	Organic Acid And Its Derivatives	9467	10030	9830	10840	5622	7213
Com_38_neg	Procyanidin B2	C30H26O12	Anthocyanins	12010	12280	11720	18380	15810	16970
Com_39_neg	Adenylosuccinic acid	C14H18N5O11P	Organic Acid And Its Derivatives	8152	8993	8562	4216	4053	4855
Com_40_neg	Butein	C15H12O5	Chalcones and dihydrochalcones	17070	13460	11450	12970	17530	13480
Com_41_neg	N-Acetyl-Dl-serine	C5H9NO4	Amino Acid And Derivatives	43930	55240	54220	63070	94110	68450
Com_42_neg	LysoPE 16:0 (2n isomer)	C21H44NO7P	Phospholipid	9651	5453	7493	3604	8452	13600
Com_43_neg	Mannitol	C6H14O6	Carbohydrate and Derivatives	55310	42250	57650	71920	61610	55940
Com_44_neg	Shikimic Acid	C7H10O5	Alcohols and polyols	281900000	179600000	170600000	161700000	129100000	148400000
Com_45_neg	1-Caffeoylquinic acid	C16H18O9	Phenolic acids	11170	6551	7057	11980	9487	15000
Com_46_neg	ethylmalonate	C5H8O4	Fatty Acyls	4709	6658	5732	12440	13780	13010
Com_47_neg	Maltotetraose	C24H42O21	Carbohydrate and Derivatives	5505	12970	9051	12880	15920	13430
Com_48_neg	Malvidin 3-galactoside chloride	C23H25ClO12	Anthocyanins	6751	10060	5671	5531	4755	6620
Com_49_neg	Apigenin	C15H10O5	Flavones and Flavonols	10460	6919	10510	15470	20710	26810
Com_50_neg	Helicide	C13H16O7	Phenols And Its Derivatives	28540	27190	26850	30520	24960	23200
Com_51_neg	Tectoridin	C22H22O11	Isoflavonoids	6231	3319	5810	14120	11910	12030
Com_52_neg	(-)-3-Carene	C10H16	Terpenoids	2449000	2313000	2299000	2296000	2576000	2594000
Com_53_neg	Butin	C15H12O5	Flavanones	96160	60670	91570	246000	276500	275400
Com_54_neg	Riboflavin-5'-monophosphate	C17H21N4O9P	Phenols And Its Derivatives	256500	136100	188100	279900	261700	231200
Com_55_neg	Sakuranetin	C16H14O5	Flavanones	742200	727800	725600	553800	604300	582100
Com_56_neg	3-Hydroxyanthranilic Acid	C7H7NO3	Benzoic acids and derivatives	633200	623000	622600	595800	624900	621300
Com_57_neg	Lysope 16:0	C21H44NO7P	Phospholipid	8346	5324	8462	2423	8107	15110
Com_58_neg	Lysope 18:1	C23H46NO7P	Phospholipid	3436	2383	4886	2787	6163	8187
Com_59_neg	Mevalonic acid	C6H12O4	Fatty Acyls	59440	55150	62380	60150	71970	59900
Com_60_neg	N-Acetylalanine	C5H9NO3	Amino Acid And Derivatives	134400	106800	124600	175600	168800	156200
Com_61_neg	Angelol B	C20H24O7	Coumarins and derivatives	16880	11190	14150	12530	23760	10590
Com_62_neg	Anthranilate O-hexosyl-O-hexoside	C19H27NO12	Benzoic acids and derivatives	6775	7363	8686	11700	14070	9478
Com_63_neg	Oxalic acid	C2H2O4	Organic Acid And Its Derivatives	53470	92090	50630	112200	77890	91700
Com_64_neg	Anthraquinone-2-carboxylic Acid	C15H8O4	Anthracenes	437000	470300	443000	397900	444000	463600
Com_65_neg	4-Hydroxyquinazoline	C8H6N2O	Organoheterocyclic compounds	9941	2875	5490	7963	8123	4700
Com_66_neg	Kuwanon A	C25H24O6	Flavonoids	5470	6414	4892	6829	5404	5025
Com_67_neg	Kinetin 9-riboside	C15H17N5O5	Anthocyanins	81970	67670	82730	45060	54370	84940
Com_68_neg	Isocitrate	C6H8O7	Organic Acid And Its Derivatives	115900000	126500000	124800000	115000000	125100000	110300000
Com_69_neg	Inosine diphosphate	C10H14N4O11P2	Nucleotide And Its Derivates	35260	35800	44450	40610	23860	29960
Com_70_neg	Melibiose	C12H22O11	Carbohydrate and Derivatives	108000000	69400000	100700000	104600000	72150000	118400000
Com_71_neg	Tricin O-saccharic acid	C23H22O14	Flavonoids	82090	81860	81680	76760	109900	88640
Com_72_neg	2,4-Dihydroxyacetophenone	C8H8O3	Ketones	13240	9495	10260	18180	10910	6490
Com_73_neg	D-Panthotenate	C9H17NO5	Amino Acid And Derivatives	1548000	1330000	1416000	1882000	1850000	1683000
Com_74_neg	N-Acetyl-L-aspartate	C6H9NO5	Amino Acid And Derivatives	521100	538500	518000	477000	441300	387800
Com_75_neg	Phosphoenolpyruvate	C3H5O6P	Organic Acid And Its Derivatives	1894000	1280000	1412000	3629000	3527000	3484000
Com_76_neg	Myristoleic acid	C14H26O2	Fatty Acyls	4780	5989	8970	3596	7412	5316
Com_77_neg	Madecassic acid	C6H12O5	Terpenoids	35820	36330	34530	44400	43280	40390
Com_78_neg	Bisulfurous Acid	C11H8O2	Quinones	39750	33790	25320	43180	34520	40080
Com_79_neg	Diallyl sulfide	C6H10S	Organosulfur compounds	116000000	119200000	120100000	123400000	120700000	117400000
Com_80_neg	Cinnamyl acetate	C11H12O2	Benzene and substituted derivatives	2071000	1974000	2099000	1881000	1882000	2202000
Com_81_neg	(-)-alpha-Pinene	C10H16	Terpenoids	1884000	1902000	2129000	2155000	2054000	2272000
Com_82_neg	Methyl furan-2-carboxylate	C6H6O3	Organoheterocyclic compounds	471100	557400	439100	94910	122000	151600
Com_83_neg	2,4-Dihydroxybenzoic acid	C7H6O4	Organic Acid And Its Derivatives	23380	19990	24860	14400	14910	21800
Com_84_neg	Androsin	C15H20O8	Phenols And Its Derivatives	4508	3178	2842	3560	5603	4882
Com_85_neg	N-Acetyl-L-methionine	C7H13NO3S	Amino Acid And Derivatives	4828	3730	1605	5071	7529	5088
Com_86_neg	Octanedioic acid	C8H14O4	Organic Acid And Its Derivatives	76510	79670	94080	38130	42260	50330
Com_87_neg	Indole-2-carboxylic acid	C9H7NO2	Indoles and derivatives	61320	50370	60960	91290	83000	98080
Com_88_neg	Tartaric acid	C4H6O6	Organic Acid And Its Derivatives	350400	345500	330900	317100	325800	305800
Com_89_neg	Ferulic Acid	C10H10O4	Polyphenol	14280	11140	12660	14010	15860	12920
Com_90_neg	Hesperetin	C16H14O6	Flavanones	18350	12150	13000	27200	37690	28070
Com_91_neg	Adipic acid	C6H10O4	Organic Acid And Its Derivatives	367100	321400	347400	324300	351300	320900
Com_92_neg	2-Oxoadipic acid	C6H8O5	Organic Acid And Its Derivatives	962500	976300	995000	943500	1008000	874100
Com_93_neg	Sorbitol 6-phosphate	C6H15O9P	Carbohydrate and Derivatives	493500	551100	514700	495300	487700	506700
Com_94_neg	dADP	C10H15N5O9P2	Nucleotide And Its Derivates	59950	62100	34490	68030	71520	58730
Com_95_neg	p-Hydroxy-cinnamic acid	C9H8O3	Cinnamic acids and derivatives	200500	179500	249100	145600	167600	161100
Com_96_neg	N-Acetylornithine	C7H14N2O3	Amino Acid And Derivatives	13430000	13900000	14840000	10290000	11010000	9869000
Com_97_neg	H-HoArg-OH	C7H16N4O2	Amino Acid And Derivatives	156000	143300	159200	231300	194700	217100
Com_98_neg	Thiamine pyrophosphate	C12H19ClN4O7P2S	Vitamins	8933	7010	12720	3554	11340	7920
Com_99_neg	D-Glucuronic acid	C6H10O7	Carbohydrate and Derivatives	1147000	1141000	1183000	1057000	1044000	1039000
Com_100_neg	Ureidosuccinic acid	C5H8N2O5	Amino Acid And Derivatives	22180	20800	21260	37220	40620	49690
Com_101_neg	Uridine 5'-Diphospho-N-Acetylgalactosamine	C17H27N3O17P2	Nucleotide And Its Derivates	138700	199700	159400	247100	372900	334400
Com_102_neg	UDP-galactose	C15H22N2Na2O17P2	Nucleotide And Its Derivates	1342000	1737000	1084000	1444000	1337000	1302000
Com_103_neg	UDP-D-glucuronate	C15H22N2O18P2	Nucleotide And Its Derivates	18300	31470	18470	28070	43250	32630
Com_104_neg	Ribose 1-phosphate	C5H11O8P	Carbohydrate and Derivatives	2882000	3000000	2891000	2533000	2950000	2817000
Com_105_neg	s7p	C7H13BaO10P	Carbohydrate and Derivatives	592800	460900	624600	975300	672000	809100
Com_106_neg	Succinic acid	C4H6O4	Tca Cycle	3347000	3022000	3376000	4683000	4807000	4171000
Com_107_neg	Ribitol	C5H12O5	Sugar Alcohols	35830	33780	37290	37210	30660	40000
Com_108_neg	D-Galactaric acid	C6H10O8	Carbohydrate and Derivatives	9266000	9649000	9936000	11240000	11510000	10360000
Com_109_neg	alpha-Arbutin	C12H16O7	Carbohydrate and Derivatives	49570	46040	41120	54510	59200	46060
Com_110_neg	Koaburaside	C14H20O9	Phenolic acids	191400	176400	174000	313200	283300	250000
Com_111_neg	Ribose 5-phosphate	C5H11O8P	Carbohydrate and Derivatives	753800	892300	762300	824700	888000	884500
Com_112_neg	3-Hydroxyoctadecanoic Acid	C18H36O3	Fatty Acyls	95320	96220	135800	89030	73460	90410
Com_113_neg	3-Ureidopropionate	C4H8N2O3	Organic Acid And Its Derivatives	556400	538900	746700	1184000	1554000	1093000
Com_114_neg	Ayapin	C11H8O3	Coumarins and derivatives	67280	60370	68870	23050	16930	20830
Com_115_neg	(2S)-2-Isopropylmalate	C7H12O5	Organic Acid And Its Derivatives	2296000	2055000	2118000	771300	682400	702500
Com_116_neg	Guanosine 5'-diphosphate	C10H15N5O11P2	Nucleotide And Its Derivates	7399	13850	10690	13220	8806	11600
Com_117_neg	dGDP	C10H15N5O10P2	Nucleotide And Its Derivates	91320	73820	97330	140900	148500	140500
Com_118_neg	Guanine	C5H5N5O	Purines and purine derivatives	36760	40990	45410	44810	40670	33290
Com_119_neg	cis-4-Hydroxy-D-proline	C5H9NO3	Organic Acid And Its Derivatives	33090	23280	30760	31840	31630	28930
Com_120_neg	Ala-trp	C14H17N3O3	Amino Acid And Derivatives	199500	160800	208500	180500	108400	157600
Com_121_neg	D-Fructose 6-Phosphate	C6H13O9P	Carbohydrate and Derivatives	28400000	28170000	27500000	26700000	24710000	25370000
Com_122_neg	deoxyribose-phosphate	C5H7O8P	Nucleotide And Its Derivates	569300	366700	483500	748900	282700	772000
Com_123_neg	Citraconic acid	C5H6O4	Fatty Acyls	405100	376800	348600	494400	269800	308500
Com_124_neg	Spiraeoside	C21H20O12	Flavonoids	52210	55860	44510	189700	198600	198300
Com_125_neg	(-)-Epicatechin	C15H14O6	Catechin derivatives	72390	51080	51430	152500	124700	104900
Com_126_neg	Saponarin	C27H30O15	Flavonoids	6250	7336	9576	11310	10690	15350
Com_127_neg	P-Coumaryl Alcohol	C9H10O2	Phenylpropanoids and polyketides	409100	463500	437900	335100	328300	330900
Com_128_neg	O-Phospho-L-Tyrosine	C9H12NO6P	Amino Acid And Derivatives	73010	71140	72830	77620	83620	65450
Com_129_neg	L-Sorbose	C6H12O6	Carbohydrate and Derivatives	331800	522500	417500	512800	339400	323200
Com_130_neg	Sodium ferulate	C10H9NaO4	Cinnamic acids and derivatives	35230	30130	39130	53910	47360	30280
Com_131_neg	O-Phosphorylethanolamine	C2H8NO4P	Organic Acid And Its Derivatives	6448000	6812000	6072000	4875000	3895000	4951000
Com_132_neg	Isotrifoliin	C21H20O12	Flavonoids	57950	63550	89640	156700	238000	216400
Com_133_neg	alpha-D-Galactose 1-phosphate	C6H13O9P	Carbohydrate and Derivatives	24640000	25770000	22840000	24470000	23990000	21460000
Com_134_neg	Cytidylic acid	C9H14N3O8P	Nucleotide And Its Derivates	5033	5434	12320	9790	12220	9443
Com_135_neg	2-Amino-3-hydroxypropionic acid	C3H7NO3	Amino Acid And Derivatives	1309000	1147000	1262000	1583000	1841000	1607000
Com_136_neg	Warfarin Sodium	C19H15O4	Coumarins and derivatives	4409	3984	5538	4853	5065	5149
Com_137_neg	Zeatin riboside,trans-isomer	C15H21N5O5	Phytohormones	12680	9992	5132	13580	13670	12250
Com_138_neg	Ligustrazine	C8H12N2	Alkaloids and derivatives	4893000	4596000	5046000	4357000	4592000	4378000
Com_139_neg	23-Hydroxybetulinic acid	C30H48O4	Terpenoids	6973	6427	8838	9472	6312	6055
Com_140_neg	Arbutin	C12H16O7	Carbohydrate and Derivatives	25300	24790	26410	30440	32470	21930
Com_141_neg	Esculin	C15H16O9	Coumarins and derivatives	17840	17130	13180	28070	28540	22550
Com_142_neg	8-Gingerol	C43H32O20	Catechin derivatives	12150	6539	8074	11490	3568	13980
Com_143_neg	Isoguanosine	C10H13N5O5	Alkaloids and derivatives	974300	594800	660000	173400	153200	803900
Com_144_neg	5'-Adenylic acid	C10H14N5O7P	Pentose phosphates	79900	87790	63080	58310	79750	69160
Com_145_neg	alpha,alpha-Trehalose	C12H22O11	Carbohydrate and Derivatives	109600000	127500000	121200000	116900000	128100000	117600000
Com_146_neg	Oenin chloride	C23H25ClO12	Anthocyanins	10420	9125	9138	5668	8307	7750
Com_147_neg	Betulinic acid	C30H48O3	Terpenoids	69050	49100	59270	64750	73210	82470
Com_148_neg	Methylmalonate	C4H6O4	Organic Acid And Its Derivatives	1001000	915900	1013000	1475000	1471000	1302000
Com_149_neg	Tiglic acid	C5H8O2	Fatty Acyls	291400	264800	275200	279900	264800	269300
Com_150_neg	Methyl gallate	C8H8O5	Benzoic acids and derivatives	226900	173600	201300	205800	197400	197600
Com_151_neg	Dihydrofolic acid	C19H21N7O6	Organic Acid And Its Derivatives	10920	8165	11090	14140	10450	13420
Com_152_neg	D-2-Hydroxypentanedioic acid	C5H6Na2O5	Amino Acid And Derivatives	1490000	1501000	1627000	1331000	1382000	1389000
Com_153_neg	D-3-Phosphoglyceric acid	C3H5H2O7P	Sugar Acids And Its Derivatives	2724000	2541000	2403000	5376000	4997000	5337000
Com_154_neg	D-Mannose 6-phosphate	C6H13O9P	Carbohydrate and Derivatives	14430000	15430000	14280000	12940000	13970000	13000000
Com_155_neg	2–furanoic acid	C5H4O3	Organic Acid And Its Derivatives	1551000	1546000	1557000	1378000	1532000	1567000
Com_156_neg	Lactose	C12H22O11	Carbohydrate and Derivatives	6624000	6819000	4855000	6461000	6997000	5515000
Com_157_neg	alpha-D-Glucose	C6H12O6	Carbohydrate and Derivatives	487700	504900	674200	627900	622400	503200
Com_158_neg	L-Arabinitol	C5H12O5	Sugar Alcohols	30440	26450	28050	21780	31180	29120
Com_159_neg	L-Pyroglutamic acid	C5H7NO3	Amino Acid And Derivatives	69990	61450	62590	73550	73520	76770
Com_160_neg	Lactobionic acid	C12H22O12	Carbohydrate and Derivatives	116900	104900	116000	110500	125300	127000
Com_161_neg	Citric acid	C6H8O7	Tca Cycle	124400000	124500000	129900000	120100000	139200000	116000000
Com_162_neg	cis-Aconitic acid	C6H6O6	Tca Cycle	2484000	2539000	2760000	2659000	2774000	2657000
Com_163_neg	CDP	C9H15N3O11P2	Nucleotide And Its Derivates	34160	24640	23980	26640	24610	28840
Com_164_neg	Thymidine 5'-diphosphate	C10H16N2O11P2	Nucleotide And Its Derivates	74930	78560	79760	64790	76020	61810
Com_165_neg	N-Acetyl-D-glucosamine 6-phosphate	C8H16NO9P	Carbohydrate and Derivatives	40980	35690	43900	69350	71950	54590
Com_166_neg	Procyanidin B3	C30H26O12	Anthocyanins	8797	5272	5386	18380	16200	12060
Com_167_neg	D-Ribose 5-phosphate	C5H11O8P	Pentose phosphates	2384000	2160000	2547000	2154000	2423000	2382000
Com_168_neg	Uridine 5'-monophosphate	C9H13N2O9P	Nucleotide And Its Derivates	582000	399200	455300	349500	416700	398700
Com_169_neg	D-Glucopyranose	C6H12O6	Carbohydrate and Derivatives	1009000	1042000	1177000	1297000	1290000	1265000
Com_170_neg	D-Histidine	C6H9N3O2	Amino Acid And Derivatives	71720	56910	52950	103500	73400	106700
Com_171_neg	D-Glucarate	C6H10O8	Carbohydrate and Derivatives	38360	42690	50470	43290	56410	47420
Com_172_neg	D-Gluconic acid	C6H12O7	Carbohydrate and Derivatives	1957000	1810000	1971000	1625000	1665000	1586000
Com_173_neg	Aspartate	C4H7NO4	Amino Acid And Derivatives	13770000	19050000	16840000	11420000	17310000	18510000
Com_174_neg	Dl-Glutamic acid	C5H9NO4	Uncertain compounds	3951000	4850000	4106000	6042000	6775000	6649000
Com_175_neg	Dihydroxyacetone phosphate	C3H7O6P	Carbohydrate and Derivatives	275100	465900	231800	326400	331000	338900
Com_176_neg	D-Lactic acid	C3H6O3	Organic Acid And Its Derivatives	9596	10910	10250	11450	9515	5839
Com_177_neg	DL-o-Tyrosine	C9H11NO3	Amino Acid And Derivatives	1113000	972700	1146000	1659000	1578000	1373000
Com_178_neg	alpha-Amino-beta-(3-indolyl)-propionic acid	C11H12N2O2	Amino Acid And Derivatives	155000	108200	162900	223400	198200	212800
Com_179_neg	D-Fructose-1,6-biphosphate	C6H14O12P2	Carbohydrate and Derivatives	529500	511600	602400	622100	523500	657800
Com_180_neg	Aminomalonic acid	C3H5NO4	Amino Acid And Derivatives	78530	57870	80000	89940	98830	72780
Com_181_neg	Methylophiopogonanone A	C19H18O6	Flavonoids	6741	6178	6342	13290	13420	11920
Com_182_neg	Quercetin	C15H10O7	Flavones and Flavonols	311800	241300	303500	666700	746100	707100
Com_183_neg	Lobetyolin	C20H28O8	Carbohydrate and Derivatives	13360	16030	7100	12490	10710	11560
Com_184_neg	Cellotriose	C18H32O16	Carbohydrate and Derivatives	163300	184000	191200	179700	112600	134100
Com_185_neg	Syringic acid O-glucoside	C15H20O10	Flavonoids	1173000	982100	1099000	1319000	1434000	1294000
Com_186_neg	Diethyl phosphate	C4H11O4P	Organic Acid And Its Derivatives	3633	4075	4587	6990	8449	4711
Com_187_neg	Di-O-methylquercetin	C17H14O7	Flavonoids	123700	99660	113100	58900	53110	65960
Com_188_neg	Salicylic acid O-glucoside	C13H16O8	Phytohormones	2548000	2571000	2554000	1615000	1407000	1518000
Com_189_neg	3,4,5-Trimethoxycinnamic acid	C12H14O5	Organic Acid And Its Derivatives	15990	17620	16690	17620	17300	16890
Com_190_neg	Isovanillin	C8H8O3	Phenols And Its Derivatives	15930	8742	11080	9642	14280	14090
Com_191_neg	Raffinose	C18H32O16	Carbohydrate and Derivatives	1629000	1807000	1583000	1479000	1415000	1039000
Com_192_neg	p-Coumaric Acid	C9H8O3	Cinnamic acids and derivatives	273000	264100	279600	194300	276800	200900
Com_193_neg	Vanillic acid	C8H8O4	Organic Acid And Its Derivatives	141600	111200	126200	128800	146400	125600
Com_194_neg	D-Glucose	C6H12O6	Carbohydrate and Derivatives	199400	213900	228700	232300	252500	218100
Com_195_neg	Naringenin	C15H12O5	Flavanones	27170	17030	21680	69000	71870	79470
Com_196_neg	Lathyrol	C20H30O4	Terpenoids	4449	3969	1605	8420	7887	8646
Com_197_neg	Lonicerin	C27H30O15	Flavonoids	5733	10620	11460	11020	12820	11020
Com_198_neg	Hexadecanedioic acid	C16H30O4	Fatty Acyls	14710	26780	16210	14750	16350	18700
Com_199_neg	3,5-Dihydroxybenzoic acid	C7H6O4	Benzoic acids and derivatives	233200	143700	152800	195800	229500	182400
Com_200_neg	1,11-Undecanedicarboxylic acid	C13H24O4	Organic Acid And Its Derivatives	252800	242300	237600	268400	282300	295500
Com_201_neg	Maltotriose	C18H32O16	Carbohydrate and Derivatives	30110	30050	30910	36690	47540	28820
Com_202_neg	Tuberonic Acid	C12H18O4	Fatty Acyls	30220	28870	21000	34010	32240	24060
Com_203_neg	beta-L-Arabinose	C5H10O5	Carbohydrate and Derivatives	250300	177000	217100	175300	186800	220000
Com_204_neg	Shogaol	C17H24O3	Benzene and substituted derivatives	2095000	2007000	2078000	2091000	2155000	2072000
Com_205_neg	Isovitexin	C21H20O10	Flavones and Flavonols	4720	7755	8158	6127	13500	6926
Com_206_neg	Sieboldin	C21H24O11	Flavonoids	43210	36670	40290	40090	42820	30340
Com_207_neg	Nystose	C24H42O21	Carbohydrate and Derivatives	25490	20110	20830	12530	24300	18810
Com_208_neg	Allysine	C6H11NO3	Amino Acid And Derivatives	47120	53300	48530	66890	70210	55080
Com_209_neg	4-Hydroxyisoleucine	C6H13NO3	Amino Acid And Derivatives	4526000	5062000	4422000	7320000	7230000	6848000
Com_210_neg	Pyridoxal 5-phosphate monohydrate	C8H12NO7P	Pyridines and derivatives	48640	52110	39280	49530	47730	50460
Com_211_neg	D-Galactose	C6H12O6	Carbohydrate and Derivatives	1774000	1681000	1550000	2116000	1959000	1957000
Com_212_neg	Coniferin	C16H22O8	Carbohydrate and Derivatives	108100000	71260000	105600000	96460000	103600000	101500000
Com_213_neg	D-Ribose	C5H10O5	Carbohydrate and Derivatives	1645000	1685000	1585000	1420000	1324000	1359000
Com_214_neg	Pinobanksin	C15H12O5	Flavonoids	11760	5542	5747	16260	17410	12390
Com_215_neg	Afzelechin	C15H14O5	Flavonoids	951200	823800	919400	824900	871500	779700
Com_216_neg	8-Epiloganic acid	C16H24O10	Terpenoids	7240	6639	6407	11340	10450	9558
Com_217_neg	GA7-1	C19H22O5	Phytohormones	162800	141800	168100	84030	79100	101400
Com_218_neg	D-Xylose	C5H10O5	Carbohydrate and Derivatives	507000	494900	516900	422200	430800	406200
Com_219_neg	Menadione	C11H10O5S	Vitamins	30560	36910	40620	36810	38620	44010
Com_220_neg	Stachyose	C24H42O21	Carbohydrate and Derivatives	29960	14900	22080	17210	12410	18690
Com_221_neg	D-Glutamic acid	C5H9NO4	Amino Acid And Derivatives	24270	19420	24240	23240	20600	23690
Com_222_neg	Icariside E5	C26H34O11	Phenylpropanoids and polyketides	16930	13750	9614	16930	10420	12990
Com_223_neg	6'-O-Feruloyl-D-sucrose	C22H30O14	Phenolic acids	218500	275800	271600	259000	190100	211800
Com_224_neg	m-Cresol	C7H8O	Benzene and substituted derivatives	61470	52200	48600	62480	45910	74330
Com_225_neg	Capsianoside I	C32H52O14	Terpenoids	486200	444200	477600	559700	485100	551800
Com_226_neg	Smyrindioloside	C20H24O10	Coumarins and derivatives	16210	11110	9719	80820	75310	65730
Com_227_neg	13(S)-HODE;13(S)-Hydroxyoctadeca-9Z,11E-dienoic acid	C18H32O3	Fatty Acyls	71060	59150	75690	44150	52620	51320
Com_228_neg	Methyl salicylate-2-O-glucoside	C14H18O8	Phenolic acids	13370	8539	9159	10990	11090	14920
Com_229_neg	Creatine	C4H9N3O2	Amino Acid And Derivatives	32660	25420	32490	46100	38400	34830
Com_230_neg	2-Deoxyribose 5'-phosphate	C5H11O7P	Nucleotide And Its Derivates	498300	588200	313200	685200	811400	312500
Com_231_neg	3-(6-Hydroxy-3,4-dioxo-1,5-cyclohexadien-1-yl)-L-alanine	C9H9NO5	Amino Acid And Derivatives	21550	25480	29200	35010	36220	20180
Com_232_neg	D-Galacturonic acid	C6H10O7	Carbohydrate and Derivatives	2356000	2316000	2271000	2238000	2432000	2159000
Com_233_neg	E-3,4,5'-Trihydroxy-3'-glucopyranosylstilbene	C20H22O9	Phenylpropanoids and polyketides	15720	9869	9298	20050	27100	22870
Com_234_neg	Orotidine	C10H12N2O8	Nucleotide And Its Derivates	758900	666300	664400	856000	574700	737900
Com_235_neg	L-Homoserine	C4H9NO3	Amino Acid And Derivatives	6318	4106	3659	7445	5394	6413
Com_236_neg	Vidarabine	C10H13N5O4	Nucleotide And Its Derivates	92250	80280	106800	98800	108800	97700
Com_237_neg	D-threo-Isocitric acid	C6H8O7	Organic Acid And Its Derivatives	51570000	51000000	51120000	52820000	57490000	49160000
Com_238_neg	D-Glucose 6-phosphate	C6H13O9P	Carbohydrate and Derivatives	41740000	41480000	39260000	34990000	35540000	37160000
Com_239_neg	L-(+)-Rhamnose Monohydrate	C6H14O6	Carbohydrate and Derivatives	24780	19960	17990	22730	32300	23730
Com_240_neg	Asiatic Acid	C30H48O5	Terpenoids	6753	10440	14070	6903	12380	7883
Com_241_neg	2-Deoxyribose 1-Phosphate	C5H11O7P	Nucleotide And Its Derivates	249800	289100	258000	362200	332700	408500
Com_242_neg	phosphoribosyl pyrophosphate	C5H13O14P3	Pentose phosphates	19040	23370	22310	18750	20400	17580
Com_243_neg	Succinic anhydride	C4H4O3	Organic Acid And Its Derivatives	4360000	4505000	4134000	5873000	5913000	5665000
Com_244_neg	D-Tagatose	C6H12O6	Carbohydrate and Derivatives	2666000	2561000	2638000	3685000	3037000	3214000
Com_245_neg	Manninotriose	C18H32O16	Fatty Acyls	12010	10600	12030	8466	15820	9005
Com_246_neg	3-Phenylpropanoic acid	C9H10O2	Cinnamic acids and derivatives	165500	161900	181400	148000	188100	164200
Com_247_neg	N-Acetyl-L-glutamic acid	C7H11NO5	Amino Acid And Derivatives	12340	7890	4754	4977	17000	8900
Com_248_neg	Cyclic AMP	C10H12N5O6P	Nucleotide And Its Derivates	86030	76330	79660	65120	87600	77290
Com_249_neg	Pseudouridine	C9H12N2O6	Nucleotide And Its Derivates	678000	577700	676300	705500	720900	599000
Com_250_neg	Caffeic acid O-glucoside	C15H18O9	Cinnamic acids and derivatives	12030	9306	11040	17910	15260	13590
Com_251_neg	Methylenesuccinic acid	C5H6O4	Fatty Acyls	103400	124200	120000	194400	219500	207400
Com_252_neg	Indole-5-carboxylic acid	C9H7NO2	Indoles and derivatives	3876000	4105000	4079000	3791000	3843000	3652000
Com_253_neg	Deoxycytidine	C9H13N3O4	Nucleotide And Its Derivates	14010	7354	10390	11470	12450	11050
Com_254_neg	Isohemiphloin	C21H22O10	Flavanones	12190	10450	10810	24240	21820	16520
Com_255_neg	Kaempferol 3-O-robinobioside	C27H30O15	Flavones and Flavonols	7494	11940	19400	16350	11940	11040
Com_256_neg	Phlorizin	C21H24O10	Flavonoids	5043	4726	3299	10570	11740	9464
Com_257_neg	Secoisolariciresinol diglucoside	C32H46O16	Lignans	7017	7952	4893	10770	12740	9451
Com_258_neg	4'-Hydroxyacetophenone	C8H8O2	Ketones	5221	3579	7085	8095	14120	7166
Com_259_neg	UDP-D-glucose	C15H24N2O17P2	Nucleotide And Its Derivates	589300	628700	457300	587700	642600	534100
Com_260_neg	Coniferylaldehyde	C10H10O3	Phenols And Its Derivatives	54550	39740	58860	123200	123600	100300
Com_261_neg	Vitamin B1	C12H17ClN4OS	Vitamins	103500	91680	60540	85420	116800	108800
Com_262_neg	2-Aminoethanesulfonic acid	C2H7NO3S	Organic Acid And Its Derivatives	133300	115700	127400	137800	146800	119200
Com_263_neg	L-threo-3-Methylaspartate	C5H9NO4	Amino Acid And Derivatives	4579000	5802000	4702000	7913000	8265000	7620000
Com_264_neg	2,2-Dimethylsuccinic acid	C6H10O4	Organic Acid And Its Derivatives	2052000	2008000	1590000	1653000	1890000	1936000
Com_265_neg	2-O-Caffeoylmalic acid	C13H12O8	Phenolic acids	29330	30300	27630	27190	21980	30550
Com_266_neg	1-(4-Methoxyphenyl)-1-propanol	C10H14O2	Phenolic acids	3168	3983	2516	3151	4733	3163
Com_267_neg	Eicosadienoic acid	C20H36O2	Fatty Acyls	6054000	4903000	5650000	6109000	6226000	5987000
Com_268_neg	Eucommiol	C9H16O4	Terpenoids	305200	260500	306300	106700	98980	112400
Com_269_neg	2-Hydroxycinnamate	C9H8O3	Cinnamic acids and derivatives	187600	161900	186700	151400	156700	118000
Com_270_neg	Dimethylmalonic acid	C5H8O4	Organic Acid And Its Derivatives	5392000	4652000	4641000	5335000	4420000	5413000
Com_271_neg	1-O-Galloyl-D-glucose	C13H16O10	Tannins	982000	914000	941300	981900	1026000	805300
Com_272_neg	Genistin	C21H20O10	Isoflavonoids	6391	3195	5000	9555	8976	10230
Com_273_neg	Inositol	C6H12O6	Alcohols and polyols	2161000	1470000	2129000	1510000	1885000	1638000
Com_274_neg	Protocatechuic acid	C7H6O4	Phenols And Its Derivatives	44490	31140	39560	39100	37420	31510
Com_275_neg	GMP	C10H14N5O8P	Nucleotide And Its Derivates	51840	42550	39210	42010	50040	43620
Com_276_neg	Guanidinoethyl Sulfonate	C3H9N3O3S	Organic Acid And Its Derivatives	11820	7165	4914	11370	10910	10100
Com_277_neg	D-Xylulose	C5H10O5	Carbohydrate and Derivatives	402200	364400	361700	348400	322600	339400
Com_278_neg	Oxalacetic acid	C4H4O5	Organic Acid And Its Derivatives	5153000	4302000	4192000	4704000	4262000	4588000
Com_279_neg	Heptamethoxyflavone	C22H24O9	Flavonoids	6370	6108	6104	11290	13740	8322
Com_280_neg	GDP-alpha-D-glucose	C16H25N5O16P2	Nucleotide And Its Derivates	23420	35220	21270	41270	39620	37910
Com_281_neg	L-Fucose	C6H12O5	Carbohydrate and Derivatives	61320	56700	66190	55370	76050	58500
Com_282_neg	(+)-Dihydrojasmonic acid	C12H20O3	Phytohormones	4215	3498	2785	3257	3285	4854
Com_283_neg	L-Proline	C5H9NO2	Amino Acid And Derivatives	473300	293100	487200	310800	330700	505600
Com_284_neg	Ala-Gln	C8H15N3O4	Amino Acid And Derivatives	23400	36400	32300	35470	39380	32980
Com_285_neg	Nicotinamide N-oxide	C6H6N2O2	Vitamins	610400	642400	604000	681300	671900	686400
Com_286_neg	Vitamin C	C6H8O6	Vitamins	85890	57210	88540	82040	101500	54140
Com_287_neg	2,6-Dihydroxypurine	C5H4N4O2	Nucleotide And Its Derivates	28280	30120	32200	25000	36060	49530
Com_288_neg	4-Methylvaleric Acid	C6H12O2	Organic Acid And Its Derivatives	339500	362200	292200	361100	356700	368600
Com_289_neg	3-Hydroxy-glabrol	C25H28O5	Flavonoids	3841	6114	7933	6693	6501	2534
Com_290_neg	4-Hydroxy-2-Oxoglutaric Acid	C5H6O6	Organic Acid And Its Derivatives	4592000	4488000	4456000	4409000	4755000	4117000
Com_291_neg	gamma,gamma-Dimethylallyl pyrophosphate	C5H12O7P2	Prenol lipids	12260000	11260000	11410000	17430000	17590000	16980000
Com_292_neg	(-)-Gallocatechin	C15H14O7	Flavonoids	6143	5065	6116	16830	18170	11610
Com_293_neg	beta-D-Lactose	C12H22O11	Carbohydrate and Derivatives	11380000	20810000	16520000	18520000	16210000	16500000
Com_294_neg	Neoeriocitrin	C27H32O15	Flavanones	11840	8829	9321	40670	31510	33390
Com_296_neg	L-Threonine	C4H9NO3	Amino Acid And Derivatives	115500	105900	115000	108800	113000	131700
Com_297_neg	L-Asparagine	C4H8N2O3	Amino Acid And Derivatives	4536000	4115000	4622000	6019000	6137000	4575000
Com_298_neg	L-Glutamine	C5H10N2O3	Amino Acid And Derivatives	4412000	4086000	4810000	3780000	4108000	4021000
Com_299_neg	D-Ribose 5-phophate	C5H11O8P	Organic Acid And Its Derivatives	698600	741400	679300	720600	769900	862800
Com_300_neg	4'-Methoxyresveratrol	C15H14O3	Phenylpropanoids and polyketides	12480	19020	15320	19740	14610	15080
Com_301_neg	D-Xylulose 5-phosphate	C5H11O8P	Pentose phosphates	2844000	2816000	3048000	2596000	2924000	3035000
Com_302_neg	L-Cysteinesulfinic acid	C3H7NO4S	Organic Acid And Its Derivatives	4428	6597	9230	9718	9430	5999
Com_303_neg	Glutaric Acid	C5H8O4	Organic Acid And Its Derivatives	5007000	4863000	4650000	4473000	3989000	4262000
Com_304_neg	Linolelaidic Acid (C18:2N6T)	C18H32O2	Fatty Acyls	10860	7879	11320	9483	9105	11620
Com_305_neg	3-Aminosalicylic Acid	C7H7NO3	Organic Acid And Its Derivatives	5099	3293	4992	2942	2080	3618
Com_306_neg	Fumaric Acid	C4H4O4	Tca Cycle	856300	834100	893400	1054000	1021000	981300
Com_307_neg	Abscisic Acid	C15H20O4	Phytohormones	1713000	1257000	1486000	1921000	1843000	1554000
Com_308_neg	Cinene	C10H16	Terpenoids	2145000	1974000	2021000	2050000	2183000	2184000
Com_309_neg	5-Hydroxymethyluracil	C5H6N2O3	Pyrimidines and pyrimidine derivatives	240500	249000	204700	186800	229000	250800
Com_310_neg	alpha-Ketoglutaric acid	C5H6O5	Tca Cycle	304900	255400	302300	293800	336500	290900
Com_311_neg	Sapropterin	C9H15N5O3	Organoheterocyclic compounds	101400	105200	101400	111200	108300	97380
Com_312_neg	3-Methyl-2-Oxobutanoic Acid	C5H8O3	Organic Acid And Its Derivatives	12240	16040	16920	16460	24770	20240
Com_313_neg	Rutin	C27H30O16	Flavones and Flavonols	24470	19980	24070	22840	21120	24080
Com_314_neg	Vitexin	C21H20O10	Flavones and Flavonols	10180	9346	6944	15710	12940	14130
Com_315_neg	Citramalate	C5H8O5	Organic Acid And Its Derivatives	6211000	5425000	5489000	13180000	13040000	11960000
Com_316_neg	UDP	C9H14N2O12P2	Nucleotide And Its Derivates	1225000	1557000	1195000	1199000	1028000	1078000
Com_317_neg	12,13-EODE	C18H32O3	Fatty Acyls	119500	97550	116200	76080	84170	90520
Com_318_neg	9(S)-HpOTrE	C18H30O4	Fatty Acyls	74620	81430	79310	76220	88530	92260
Com_319_neg	13-HOTrE(r)	C18H30O3	Fatty Acyls	387600	425400	419800	424800	420500	438800
Com_320_neg	Lauric Acid	C12H24O2	Fatty Acyls	29120	36020	25170	38460	35060	26840
Com_321_neg	Esculetin	C9H6O4	Coumarins and derivatives	3854	4045	6654	9970	13520	9575
Com_322_neg	Gluconolactone	C6H10O6	Carbohydrate and Derivatives	38140	69920	64500	64480	29930	56310
Com_323_neg	DL-Panthenol	C9H19NO4	Fatty Acyls	9193	5501	6536	12420	20370	12920
Com_324_neg	Pyridoxine 5'-phosphate	C8H12NO6P	Vitamins	33810	30500	29270	39600	27450	34020
Com_325_neg	Gingerglycolipid B	C33H58O14	Glycerolipids	4638	4743	5005	5683	9019	4042
Com_326_neg	Rutin hydrate	C27H30O16.xH2O	Flavonoids	9788	11830	9384	9380	6091	8979
Com_327_neg	L-Rhamnose	C6H12O5	Carbohydrate and Derivatives	64590	48880	56110	39550	61470	51190
Com_328_neg	N alpha-Acetyl-L-glutamine	C7H12N2O4	Amino Acid And Derivatives	1022000	998100	1183000	458600	379500	412000
Com_329_neg	Isomaltulose	C12H22O11	Carbohydrate and Derivatives	101000000	65660000	91550000	98500000	106800000	88100000
Com_330_neg	Diosmetin	C16H12O6	Flavones and Flavonols	34880	27790	29810	44080	51710	45800
Com_331_neg	Geniposidic acid	C16H22O10	Terpenoids	71460	67700	79290	74340	78670	65250
Com_332_neg	Lariciresinol-4'-O-glucoside	C26H34O11	Lignans	19050	20730	19060	21230	16820	11270
Com_333_neg	9S-Hydroxy-10E,12Z-octadecadienoic acid	C18H32O3	Fatty Acyls	119200	94760	129500	76520	86790	93290
Com_334_neg	(7S,8S)-DiHODE	C18H32O4	Fatty Acyls	134100	144900	140700	154100	133000	138500
Com_335_neg	D-Xylonic acid	C5H10O6	Organic Acid And Its Derivatives	41610000	41360000	42920000	36100000	38500000	37850000
Com_336_neg	Pantetheine	C11H22N2O4S	Vitamins	22290	21420	22690	18570	27350	16840
Com_337_neg	D-Erythrose 4-phosphate	C4H9O7P	Carbohydrate and Derivatives	677700	987200	832000	942800	839500	895200
Com_338_neg	D-Fructose 1,6-bisphosphate	C6H14O12P2	Sugar Acids And Its Derivatives	539800	348100	533900	583000	565800	643600
Com_339_neg	Guanosine 5'-triphosphate	C10H16N5O14P3	Nucleotide And Its Derivates	11020	5572	9012	9438	9015	9759
Com_340_neg	Lactic acid	C3H6O3	Organic Acid And Its Derivatives	75650	100800	95980	61200	92790	70230
Com_341_neg	Yuheinoside	C16H24O9	Iridoid derivatives	10280	8198	7345	7670	9610	9149
Com_342_neg	6-Phosphogluconic acid	C6H13O10P	Carbohydrate and Derivatives	187000	179000	170600	328700	356800	314800
Com_343_neg	D-Arabinose 5-phosphate	C5H11O8P	Pentose phosphates	3043000	2673000	3019000	2607000	2920000	2931000
Com_344_neg	dUMP	C9H13N2O8P	Nucleotide And Its Derivates	544500	508500	563600	730900	648200	571500
Com_345_neg	Deoxyribose 5-Phosphate	C5H11O7P	Pentose phosphates	88330	100600	87440	159200	169600	157900
Com_346_neg	Licoagroside D	C22H24O10	Alcohols and polyols	40160	27450	36990	19036	3407	9011
Com_347_neg	Erucic acid	C22H42O2	Fatty Acyls	31680	54780	35780	59620	59480	42030
Com_348_neg	4-Hydroxy-L-Glutamic Acid	C5H7NO5	Amino Acid And Derivatives	544300	577000	554700	592800	622200	597900
Com_349_neg	D-Galactonic acid	C6H12O7	Organic Acid And Its Derivatives	1453000	1551000	1518000	1226000	1309000	1321000
Com_350_neg	Isovanillic acid	C8H8O4	Benzoic acids and derivatives	221900	169100	223100	205300	213300	189500
Com_351_neg	Hydroferulic acid	C10H12O4	Phenylpropanoids and polyketides	7494	13090	11350	8254	9928	4493
Com_352_neg	Fructose	C6H12O6	Carbohydrate and Derivatives	350000	561400	335300	322300	379300	330200
Com_353_neg	Plantagoside	C21H22O12	Flavanones	3938	6556	3759	8616	14700	11410
Com_354_neg	Galactinol	C12H22O11	Carbohydrate and Derivatives	99150000	100200000	119900000	85670000	111300000	107000000
Com_355_neg	Ribulose-5-phosphate	C5H11O8P	Carbohydrate and Derivatives	756200	757500	657000	791000	800100	726900
Com_356_neg	Sucrose	C12H22O11	Carbohydrate and Derivatives	41080000	34630000	53810000	59640000	56930000	44520000
Com_357_neg	O-Phospho-L-serine	C3H8NO6P	Amino Acid And Derivatives	9071	10750	10980	30530	33300	23080
Com_358_neg	D-Glucose 1-phosphate	C6H13O9P	Carbohydrate and Derivatives	1097000	1068000	1055000	1039000	969500	1001000
Com_359_neg	Phosphoenolpyruvic acid	C3H5O6P	Organic Acid And Its Derivatives	2087000	2243000	1816000	4352000	5063000	4517000
Com_360_neg	(+)-Dipentene	C10H16	Terpenoids	745300	812800	875800	789800	823700	949600
Com_361_neg	D-Erythronolactone	C4H6O4	Lactones	39840	25420	27590	31380	27840	33850
Com_362_neg	Catalpol	C15H22O10	Terpenoids	461700	420800	408600	683600	624100	557100
Com_363_neg	L(-)-Malic acid	C4H6O5	Tca Cycle	117200000	110700000	112700000	129300000	137300000	126300000
Com_364_neg	4-Hydroxy-3-methoxycinnamic acid	C10H10O4	Cinnamic acids and derivatives	4114	2857	4509	10430	6130	8657
Com_365_neg	3-N-Methyl-L-histidine	C7H11N3O2	Amino Acid And Derivatives	55830	60160	65730	59860	86030	41030
Com_366_neg	3-Hydroxypropanoic acid	C3H6O3	Organic Acid And Its Derivatives	19660	21700	31580	14540	12910	19970
Com_367_neg	1,5-Anhydro-D-glucitol	C6H12O5	Alcohols and polyols	265700	367900	298700	302700	316300	292200
Com_368_neg	5-oxoproline	C5H7NO3	Amino Acid And Derivatives	63870	52460	64220	61000	66830	57950
Com_369_neg	Cedrol	C15H26O	Terpenoids	110800	86940	86600	104600	80150	69390
Com_370_neg	Maltose	C12H22O11	Carbohydrate and Derivatives	4032000	3693000	2842000	3273000	3000000	4684000
Com_371_neg	Xanthoxyline	C10H12O4	Carbonyl compounds	3137	6349	4549	7633	4299	5315
Com_372_neg	7-O-Methyleriodictyol	C16H14O6	Flavonoids	9218	16464	14720	17740	16890	36590
Com_373_neg	p-Coumaric acid-4-O-glucoside	C15H18O8	Phenolic acids	26540	25810	29980	23620	23870	29230
Com_374_neg	Pinoresinol-glucoside	C26H32O11	Lignans	4452	4193	3290	6596	2245	3612
Com_375_neg	Guanidineacetic acid	C3H7N3O2	Amino Acid And Derivatives	55670	68100	75000	54460	63790	56560
Com_376_neg	4'-Hydroxypropiophenone	C9H10O2	Ketones	20520	15220	16980	17140	18370	17330
Com_377_neg	Nerolidol	C15H26O	Terpenoids	107900	116700	120300	114600	119100	94610
Com_378_neg	Bisdemethoxycurcumin	C19H16O4	Phenylpropanoids and polyketides	84940	81700	92990	97990	73040	86350
Com_379_neg	Rosmarinic acid-3'-O-glucoside	C24H26O13	Phenolic acids	24800	26570	23330	23810	11050	22630
Com_380_neg	2,6-Dimethyl-7-octene-2,3,6-triol	C10H20O3	Alcohols and polyols	264800	267000	290500	110200	101800	109600
Com_381_neg	L-Citramalic acid	C5H8O5	Organic Acid And Its Derivatives	398500	403400	419800	466300	405000	392400
Com_382_neg	12(13)-EpOME	C18H32O3	Fatty Acyls	113700	95120	116100	77840	88040	90670
Com_383_neg	Sebacic acid	C10H18O4	Organic Acid And Its Derivatives	169500	145300	156600	90940	100400	102800
Com_384_neg	3,4-Dihydroxyphenylacetic acid	C8H8O4	Benzoic acids and derivatives	1063000	864600	1263000	989200	825600	1070000
Com_385_neg	2-Methylpentanedioic acid	C6H10O4	Organic Acid And Its Derivatives	203400	156900	200400	202700	195100	210500
Com_386_neg	Isoquercitrin	C21H20O12	Flavones and Flavonols	4058	3299	2788	8597	5251	5868
Com_387_neg	Dulcitol	C6H14O6	Carbohydrate and Derivatives	93450	106600	103300	95970	93910	110700
Com_388_neg	Quinic acid	C7H12O6	Alcohols and polyols	5919000	6460000	6390000	5466000	5655000	5501000
Com_389_pos	L-Alanyl-L-leucine	C9H18N2O3	Amino Acid And Derivatives	120500	106700	122000	118100	115700	119600
Com_390_pos	L-Saccharopine	C11H20N2O6	Amino Acid And Derivatives	1695000	1624000	1487000	1945000	1267000	1959000
Com_391_pos	L-Methionine sulfone	C5H11NO4S	Amino Acid And Derivatives	21100000	17960000	18990000	27990000	29010000	27930000
Com_392_pos	L-Cysteine-glutathione gisulfide	C13H22N4O8S2	Amino Acid And Derivatives	951100	780400	830500	1266000	1311000	1326000
Com_393_pos	Threonyl carbamoyl adenosine	C15H20N6O8	Nucleotide And Its Derivates	25990	16110	25640	21960	17440	19350
Com_394_pos	Tianshic acid	C18H37NO5	Fatty Acyls	200800	183700	209400	150000	195900	170200
Com_396_pos	TBHQ	C10H14O2	Benzene and substituted derivatives	278400	271100	293400	340800	308700	285600
Com_397_pos	N', N''-Caffeoyl, feruloylputrescine	C23H26N2O6	Amines	1120000	1073000	1282000	2052000	2035000	2260000
Com_398_pos	N',N'',N'''-Tri-p-cinnamoylagmatine	C32H32N4O3	Amines	6583	5179	3428	6703	9205	2178
Com_399_pos	N', N''-Caffeoyl, p-cinnamoylputrescine	C22H24N2O4	Amines	14780	16230	31820	35160	36770	30990
Com_400_pos	Putrescine	C4H12N2	Amines	493500	456500	463800	501800	566700	478500
Com_401_pos	1,5-Diaminopentane	C5H14N2	Amines	29470	31300	35750	27690	44750	30010
Com_402_pos	Maleic acid	C4H4O4	Organic Acid And Its Derivatives	2301000	1970000	1939000	2404000	2259000	2207000
Com_403_pos	Chrysoeriol 5-O-hexoside	C22H22O11	Flavonoids	62650	46030	52260	149900	114600	135300
Com_404_pos	Sarcosine	C3H7NO2	Amino Acid And Derivatives	5787000	5209000	5126000	5781000	5632000	5820000
Com_405_pos	Spermidine	C7H19N3	Amines	3759000	3427000	3228000	3310000	3005000	3346000
Com_406_pos	S-Methyl-5'-thioadenosine	C11H15N5O3S	Nucleotide And Its Derivates	25410	33390	43140	74310	59250	65000
Com_407_pos	R-Aminobutyrate	C4H9NO2	Organic Acid And Its Derivatives	11620000	9270000	11220000	15210000	14510000	15540000
Com_408_pos	Purine	C5H4N4	Purines and purine derivatives	24160	24810	20590	20830	25550	25100
Com_409_pos	S-Adenosyl-methionine	C22H30N6O8S2	Nucleotide And Its Derivates	103300	122100	92910	221300	156300	231900
Com_410_pos	Vitamin B2	C17H20N4O6	Vitamins	113000	93620	112500	107300	121900	113500
Com_411_pos	Pro-Leu	C11H20N2O3	Amino Acid And Derivatives	2420000	2310000	2371000	3165000	2451000	2411000
Com_412_pos	Nε,Nε,Nε-trimethyllysine	C9H20N2O2	Amino Acid And Derivatives	21810000	19300000	18840000	18140000	18100000	18430000
Com_413_pos	(-)-Arctigenin	C21H24O6	Lignans	57030	25800	24290	25900	24980	17590
Com_414_pos	Leonurine	C14H21N3O5	Alkaloids and derivatives	4923	1837	5666	3867	4620	2471
Com_415_pos	Isopsoralen	C11H6O3	Coumarins and derivatives	96430	100500	84320	102700	89420	111900
Com_416_pos	3-[(Carboxycarbonyl)amino]-L-alanine	C5H8N2O5	Organic Acid And Its Derivatives	92370	91140	100800	91850	87270	91460
Com_417_pos	Kaempferol-3-gentiobioside	C27H30O16	Flavonoids	24270	23080	20710	53780	60700	42460
Com_418_pos	Adenosine 5'-Diphosphate	C10H15N5O10P2	Nucleotide And Its Derivates	2302000	2012000	3537000	3700000	4849000	5254000
Com_419_pos	Aspartic Acid	C4H7NO4	Amino Acid And Derivatives	20690000	21610000	19430000	19480000	19520000	18670000
Com_420_pos	Ala-gly	C5H10N2O3	Amino Acid And Derivatives	12540000	11780000	11220000	12170000	12000000	11100000
Com_421_pos	Allopurinol	C5H4N4O	Nucleotide And Its Derivates	89060	101000	80710	142900	160300	150800
Com_422_pos	Gly-Phe	C11H14N2O3	Amino Acid And Derivatives	437200	328100	435100	481200	474100	520900
Com_423_pos	Gly-Tyr	C11H14N2O4	Amino Acid And Derivatives	156900	126600	138800	166200	126400	176300
Com_424_pos	glutathione disulfide	C20H32N6O12S2	Amino Acid And Derivatives	1473000	1580000	1276000	1778000	1690000	1698000
Com_425_pos	Histidine	C6H9N3O2	Amino Acid And Derivatives	1728000	1560000	1828000	2149000	2242000	2361000
Com_426_pos	Homocysteic acid	C4H9NO5S	Amino Acid And Derivatives	138400	120700	123800	173000	195700	167800
Com_427_pos	Homoserine	C4H9NO3	Amino Acid And Derivatives	7083000	6364000	6593000	5979000	6154000	6192000
Com_428_pos	Isomaltose	C12H22O11	Carbohydrate and Derivatives	529800	296500	261700	346300	302700	420700
Com_429_pos	Tricin 5-O-hexoside	C23H24O12	Flavonoids	60790	37130	46020	68450	68590	47030
Com_430_pos	Tricetin O-hexoside	C21H20O12	Flavonoids	301100	300900	205200	441100	452100	431700
Com_431_pos	Benzoyleneurea	C8H6N2O2	Organoheterocyclic compounds	3356000	3503000	3228000	4015000	3598000	3650000
Com_432_pos	6-Paradol	C17H26O3	Benzene and substituted derivatives	123900	109100	123100	99540	87280	91450
Com_433_pos	N-(Phenylacetyl)-L-phenylalanine	C17H17NO3	Amino Acid And Derivatives	4480	2294	5374	6339	3962	6408
Com_434_pos	N-(9H-Purin-6-ylcarbamoyl)threonine	C10H12N6O4	Nucleotide And Its Derivates	82010	59980	77070	110800	84890	83090
Com_435_pos	D-Panthenol	C9H19NO4	Fatty Acyls	18340	16000	20940	40280	47550	39940
Com_436_pos	N2-Acetyl-L-lysine	C8H16N2O3	Amino Acid And Derivatives	14380000	12790000	13420000	13390000	12930000	13370000
Com_437_pos	Nε-(1-Carboxymethyl)-L-lysine	C8H16N2O4	Amino Acid And Derivatives	1060000	1018000	1084000	1136000	1146000	1299000
Com_438_pos	N-Methyl-a-aminoisobutyric acid	C5H11NO2	Amino Acid And Derivatives	6456000	5189000	5614000	6304000	5765000	6693000
Com_439_pos	N-Methyl-L-arginine hydrochloride	C7H17ClN4O2	Amino Acid And Derivatives	1215000	1254000	1212000	1622000	1632000	1551000
Com_440_pos	Oleoylethanolamide	C20H39NO2	Amines	234300	176300	189900	342000	332600	448600
Com_441_pos	4-Methylaminobutyrate	C5H11NO2	Amino Acid And Derivatives	22460	14110	8914	8092	22160	10440
Com_442_pos	N-Acetyl-D-phenylalanine	C11H13NO3	Amino Acid And Derivatives	111100	82120	101700	96550	90430	82590
Com_443_pos	Verbenalin	C17H24O10	Terpenoids	2387	4736	3153	4671	5053	9938
Com_444_pos	Xanthosine	C10H12N4O6	Nucleotide And Its Derivates	93490	93280	93420	60800	136400	144100
Com_445_pos	4-MethoxycinnaMaldehyde	C10H10O2	Phenolic acids	25340	41480	20020	45030	36170	43080
Com_446_pos	Pyridoxamine	C8H12N2O2	Pyridines and derivatives	49450	43920	52470	79790	80980	93350
Com_447_pos	Diisobutyl phthalate	C16H22O4	Benzoic acids and derivatives	1049000	1837000	1398000	1814000	3068000	2378000
Com_448_pos	pyridoxal	C8H9NO3	Vitamins	817800	733300	885000	807700	717500	725000
Com_449_pos	3,7-Di-O-methylquercetin	C17H14O7	Flavonoids	12210	13120	12380	12620	10060	19000
Com_450_pos	1,4-dihydro-1-Methyl-4-oxo-3-pyridinecarboxamide	C7H8N2O2	Pyridines and derivatives	62330	48590	62530	61080	60870	71490
Com_451_pos	Coumaroyl choline	C14H20NO3	Coumarins and derivatives	22700	36750	23160	16990	22160	12610
Com_452_pos	Melezitose	C18H32O16	Carbohydrate and Derivatives	61430000	77300000	72140000	88880000	69540000	80000000
Com_453_pos	Abietic Acid	C20H30O2	Terpenoids	952500	476100	995600	849600	1204000	1423000
Com_454_pos	Ademetionine	C15H22N6O5S	Amino Acid And Derivatives	91570	73160	60920	82570	117300	99220
Com_455_pos	N-acetylglycine	C4H7NO3	Amino Acid And Derivatives	18920000	17120000	17280000	11610000	9169000	11680000
Com_456_pos	Scopolin	C16H18O9	Phenylpropanoids	16300	19000	14100	35930	18640	28250
Com_457_pos	N-Acetylthreonine	C6H11NO4	Amino Acid And Derivatives	361000	358500	372500	315200	290200	282700
Com_458_pos	7-methylguanine	C6H7N5O	Purines and purine derivatives	17510000	13850000	16520000	16330000	16260000	16880000
Com_459_pos	Asp-glu	C9H14N2O7	Amino Acid And Derivatives	220700	266000	212800	275000	329200	317600
Com_460_pos	L-Hydroxylysine	C6H14N2O3	Amino Acid And Derivatives	2507000	2269000	2510000	2471000	2680000	2782000
Com_461_pos	Dl-3-Hydroxynorvaline	C5H11NO3	Uncertain compounds	23950000	24450000	22870000	28350000	27520000	28010000
Com_462_pos	D-Homocysteine	C4H9NO2S	Amino Acid And Derivatives	111200	106700	89780	176100	201800	195300
Com_463_pos	Deoxyadenosine	C10H13N5O3	Nucleotide And Its Derivates	44200	32040	40620	25540	39270	27010
Com_464_pos	Cycloleucine	C6H11NO2	Amino Acid And Derivatives	31060000	31760000	28390000	35590000	33290000	34640000
Com_465_pos	beta-Caryophyllene	C15H24	Terpenoids	3003000	1155000	1286000	1654000	1864000	1703000
Com_466_pos	3-Indoleacetonitrile	C10H8N2	Indoles and derivatives	11310	15560	22880	12120	17492	28470
Com_467_pos	2-Ethylbutyric Acid	C6H12O2	Fatty Acyls	5910000	6218000	5986000	6075000	6424000	6367000
Com_468_pos	Tryptanthrin	C15H8N2O2	Indoles and derivatives	4587	6323	4144	2928	4845	5858
Com_469_pos	Lipoamide	C8H15NOS2	Organoheterocyclic compounds	32330	20590	23740	40870	33820	37090
Com_470_pos	Betaine	C5H11NO2	Alkaloids and derivatives	22530000	20840000	21400000	14760000	15130000	12420000
Com_471_pos	5-Methyluridine	C10H14N2O6	Nucleotide And Its Derivates	264000	255200	257700	245800	276100	266500
Com_472_pos	4aR-(4aalpha,6beta,8aalpha)]-4a,5,6,7,8,8a-Hexahydro-4,8a-dimethyl-6-(1-methylethenyl)-2(1H)-naphthalenone	C15H22O	Terpene	24760000	24590000	25550000	24680000	24740000	25060000
Com_473_pos	Guanosine 3',5'-Cyclic Monophosphate	C10H12N5O7P	Nucleotide And Its Derivates	93850	69270	82280	37820	46820	51050
Com_474_pos	Biotin	C10H16N2O3S	Vitamins	106000	103900	118600	124200	106500	108800
Com_475_pos	Histamine	C5H9N3	Amines	2644000	2222000	3581000	2656000	2298000	2428000
Com_476_pos	N-Acetylputrescine	C6H14N2O	Amino Acid And Derivatives	48330	41550	61440	38190	47210	64580
Com_477_pos	N-Acetyl-L-valine	C7H13NO3	Amino Acid And Derivatives	1307000	1251000	1360000	1602000	1624000	1643000
Com_478_pos	N-Acetyl-5-hydroxytryptamine	C12H14N2O2	Amino Acid And Derivatives	40640	35090	36830	49570	48510	61020
Com_479_pos	N8-Acetylspermidine	C9H23Cl2N3O	Organic Acid And Its Derivatives	73460	65400	45180	104300	138500	78080
Com_480_pos	N1-Acetylspermine	C12H28N4O	Amines	63130	64190	65660	61070	63830	55560
Com_481_pos	Tetraethylammonium fluoride	C8H20FN	Pyrimidines and pyrimidine derivatives	3165000	4580000	4936000	3280000	8482000	3965000
Com_482_pos	6-Aminohexanoic acid	C6H13NO2	Amino Acid And Derivatives	55130	37940	50090	63070	64220	59730
Com_483_pos	6,7-Dimethoxy-4-Methylcoumarin	C12H12O4	Coumarins and derivatives	151200	168700	124900	168300	142700	126200
Com_484_pos	5'-Deoxy-5'-(Methylthio)Adenosine	C11H15N5O3S	Nucleotide And Its Derivates	44840	27310	35160	78050	50010	70400
Com_485_pos	Narcissoside	C28H32O16	Flavonoids	4622	6795	5352	9286	5879	4850
Com_486_pos	Apigenin C-pentoside	C20H18O9	Flavonoids	350800	313100	455000	342900	127000	314500
Com_487_pos	Adenosine O-ribose	C15H21N5O8	Nucleotide And Its Derivates	2029000	1941000	971500	2183000	736700	2016000
Com_488_pos	Abscisic acid glucose ester	C21H30O9	Phytohormones	17180	20100	10160	53380	52580	62920
Com_489_pos	8-Chlro-1-tetrahydronorharmanone	C11H9ClN2O	Indoles and derivatives	37650	30980	35040	26670	24730	25400
Com_490_pos	Azelaic acid	C9H16O4	Organic Acid And Its Derivatives	169600	165100	204800	44210	68710	55330
Com_491_pos	N',N",N"'-p-coumaroyl-cinnamoyl-caffeoyl spermidine	C34H37N3O6	Phenolamides	106400	105700	103300	121500	128500	112800
Com_492_pos	p-Coumaroylputrescine	C13H18N2O2	Cinnamic acids and derivatives	183400	155600	150500	202600	181800	213700
Com_493_pos	N'-p-Coumaroyl agmatine	C14H20N4O2	Cinnamic acids and derivatives	37020	19210	28760	23990	29160	37320
Com_494_pos	N'-p-Coumaroyl putrescine	C13H18N2O2	Cinnamic acids and derivatives	175000	136400	145700	179200	206600	192100
Com_495_pos	Apigenin C-glucoside	C21H20O10	Flavonoids	10160	7629	5292	17460	4462	6606
Com_496_pos	Cinnamoyl tyramine	C17H17NO2	Amino Acid And Derivatives	29770	26190	31330	28940	23010	23380
Com_497_pos	Histidinol	C6H11N3O	Amines	4218000	4605000	4574000	4103000	4347000	3991000
Com_498_pos	Deoxynojirimycin	C6H13NO4	Organoheterocyclic compounds	307300	252500	255400	216900	209600	232700
Com_499_pos	Caffeic aldehyde	C9H8O3	Phenylpropanoids and polyketides	1084000	1017000	1017000	1426000	1516000	1473000
Com_500_pos	MAG (18:2)	C21H38O4	Glycerolipids	5807	7622	3665	7131	8017	4952
Com_502_pos	Dl-Alanyl-glycine	C5H10N2O3	Amino Acid And Derivatives	109100000	100200000	100600000	103000000	101300000	101600000
Com_503_pos	Dl-Indole-3-lactic acid	C11H11NO3	Indoles and derivatives	4032000	3276000	4050000	5844000	5799000	5746000
Com_504_pos	DL-Leucine	C6H13NO2	Amino Acid And Derivatives	1429000	1096000	1358000	1351000	1352000	1340000
Com_505_pos	Dl-Norleucine	C6H13NO2	Dl-Norleucine	16110000	15500000	15520000	9044000	9644000	10140000
Com_506_pos	Proline	C5H9NO2	Amino Acid And Derivatives	22820000	17840000	15600000	18640000	17760000	16370000
Com_507_pos	Valine	C5H11NO2	Amino Acid And Derivatives	16440000	12520000	17180000	16840000	16560000	17430000
Com_508_pos	Ergothioneine	C9H15N3O2S	Amino Acid And Derivatives	2832000	3624000	2532000	5957000	5473000	4606000
Com_509_pos	Glutamine	C5H10N2O3	Amino Acid And Derivatives	137900000	127200000	134100000	131000000	133500000	122900000
Com_510_pos	Triethyl citrate	C12H20O7	Organic Acid And Its Derivatives	92820	81050	102900	129400	101600	65200
Com_511_pos	L-Glycyl-L-phenylalanine	C11H14N2O3	Amino Acid And Derivatives	409200	311900	430200	452600	429300	434300
Com_512_pos	Cyclen	C8H20N4	Amines	919300	1036000	1082000	1899000	1630000	1517000
Com_513_pos	N,N-Dimethyl-1,4-phenylenediamine	C8H12N2	Amines	64530	69330	65140	29760	48700	54010
Com_514_pos	S-ribosyl-L-homocysteine	C9H17NO6S	Amino Acid And Derivatives	244500	138100	174500	301300	357400	274500
Com_515_pos	1-Methylhistidine	C7H11N3O2	Amino Acid And Derivatives	2215000	2101000	1974000	1806000	1656000	1769000
Com_517_pos	gamma-Glutamylglutamic acid	C10H16N2O7	Amino Acid And Derivatives	2586000	2393000	1641000	2701000	2351000	2787000
Com_518_pos	4-D-Hydroxysphinganine	C18H39NO3	Amines	22500	15580	21980	19850	20060	48630
Com_519_pos	Trimethyllysine	C9H21N2O2	Amino Acid And Derivatives	1679000	1641000	1481000	2133000	2277000	2137000
Com_520_pos	L-Tryptophan	C11H12N2O2	Amino Acid And Derivatives	11210000	8184000	10140000	14840000	14250000	14880000
Com_521_pos	Pipecolic acid	C6H11NO2	Amino Acid And Derivatives	4441000	6304000	4236000	5473000	5596000	5532000
Com_522_pos	L-Pipecolate	C6H11NO2	Amino Acid And Derivatives	1056000	921500	966700	1037000	1310000	1282000
Com_523_pos	Glutathione	C10H17N3O6S	Amino Acid And Derivatives	140400	134700	142300	240600	169000	166500
Com_524_pos	5-Sulfanyl-1-pentanesulfonamide	C5H13NO2S2	Amines	70630	31390	49410	79230	56070	55750
Com_525_pos	4-Methylumbelliferyl phenylphosphonate	C16H13O5P	Phenylpropanoids	259400	217000	245600	235300	230500	220600
Com_526_pos	4-Pyridoxate	C8H9NO4	Pyridines and derivatives	22190	18760	14980	7282	17040	17470
Com_527_pos	4-Pyridoxic acid O-hexoside	C14H19NO9	Vitamins	49620	37870	41390	62520	43240	63460
Com_528_pos	Syringetin 3-O-hexoside	C23H24O13	Flavonoids	1661000	1378000	2455000	2604000	2797000	3029000
Com_529_pos	Luteolin 3',7-di-O-glucoside	C27H30O16	Flavonoids	5944	6231	6521	5816	11230	4665
Com_530_pos	C-hexosyl-luteolin O-hexosyl-O-pentoside	C32H38O20	Flavonoids	39820	52050	51630	44090	35350	34720
Com_531_pos	Chrysoeriol 6-C-hexoside 8-C-hexoside-O-hexoside	C34H42O21	Flavonoids	38550	43260	44860	54130	42930	28660
Com_532_pos	O-Phosphocholine	C5H15ClNO4P	Cholines	13010000	12670000	13040000	11460000	10720000	11330000
Com_533_pos	Pyridoxine O-glucoside	C14H21NO8	Vitamins	710100	763600	702100	1139000	1090000	961300
Com_534_pos	O-methylnaringenin C-pentoside	C21H22O9	Flavonoids	618100	570200	548000	510100	475700	460100
Com_535_pos	N-Feruloyl spermidine	C17H26N3O3	Cinnamic acids and derivatives	100500	82220	105000	98850	95490	82710
Com_536_pos	O-Feruloyl 4-hydroxylcoumarin	C19H14O6	Cinnamic acids and derivatives	141300	124500	144100	117000	117600	104300
Com_537_pos	Aminopurine	C5H5N5	Purines and purine derivatives	1957000	1188000	2189000	1959000	2138000	2130000
Com_538_pos	2-Aminoadipic acid	C6H11NO4	Amino Acid And Derivatives	677400	566800	673100	1179000	921300	1090000
Com_539_pos	5-Methoxy-N,N-dimethyltryptamine	C13H18N2O	Indoles and derivatives	54170	32430	53430	38930	38080	30270
Com_540_pos	Aspartic acid di-O-glucoside	C16H27NO14	Amino Acid And Derivatives	125100	108100	210100	175600	129800	126100
Com_541_pos	Glucosamine sulfate	C6H15NO9S	Carbohydrate and Derivatives	2505000	2216000	2178000	2416000	2337000	2330000
Com_542_pos	Trigonelline	C7H7NO2	Alkaloids and derivatives	142100	162800	94280	71000	90520	76790
Com_543_pos	5-Methylcytosine	C5H7N3O	Nucleotide And Its Derivates	1329000	1187000	998600	963200	937700	847200
Com_544_pos	Glycyl-L-leucine	C8H16N2O3	Amino Acid And Derivatives	285500	205700	298700	265400	282200	294400
Com_545_pos	L-Alanine	C3H7NO2	Amino Acid And Derivatives	3744000	3304000	3442000	3986000	3821000	3714000
Com_546_pos	L-aspartic Acid	C4H7NO4	Amino Acid And Derivatives	21800000	24800000	23320000	22460000	22030000	19010000
Com_547_pos	DL-Citrulline	C6H13N3O3	Amino Acid And Derivatives	182100	382000	213200	280600	208300	235600
Com_548_pos	beta-Nicotinamide Mononucleotide	C11H15N2O8P	Nucleotide And Its Derivates	278600	227400	250900	157100	212200	192500
Com_549_pos	L-Hydroxyproline	C5H9NO3	Amino Acid And Derivatives	1788000	1763000	1863000	2436000	2399000	2319000
Com_550_pos	D-Proline	C5H9NO2	Amino Acid And Derivatives	43570000	38100000	30610000	37100000	33710000	32870000
Com_551_pos	L-arginine	C6H14N4O2	Amino Acid And Derivatives	4075000	3604000	4021000	3986000	4408000	4204000
Com_552_pos	L-cysteine	C3H7NO2S	Amino Acid And Derivatives	35270	40340	36280	112600	107900	100000
Com_553_pos	p-Coumaric acid methyl ester	C10H10O3	Cinnamic acids and derivatives	19840	16300	16910	57660	37220	66070
Com_554_pos	Isohyperoside	C21H20O12	Flavones and Flavonols	308800	222200	215900	388300	249800	325500
Com_555_pos	2-Linoleoylglycerol	C21H38O4	Glycerolipids	15670	9526	10250	7545	6232	5262
Com_556_pos	2'-Deoxyinosine 5'-phosphate	C10H13N4O7P	Nucleotide And Its Derivates	25060	33140	20220	26970	25640	30690
Com_557_pos	L-Alanyl-L-Phenylalanine	C12H16N2O3	Amino Acid And Derivatives	10800	4866	9113	18740	12490	13090
Com_558_pos	Diisooctyl phthalate	C24H38O4	Benzoic acids and derivatives	826600	640100	688600	830500	378600	1043000
Com_559_pos	5-Aminoimidazole ribonucleotide	C8H14N3O7P	Nucleotide And Its Derivates	14330	17480	16210	16510	4275	22360
Com_560_pos	Isomangiferin	C19H18O11	Xanthone	1893000	1952000	1438000	2015000	1029000	1745000
Com_561_pos	HBOA	C8H7NO3	Organoheterocyclic compounds	60730000	45710000	61780000	56200000	55620000	57730000
Com_562_pos	Cyclo(Tyr-Ala)	C12H14N2O3	Amino Acid And Derivatives	146300	111100	160300	121700	112100	83390
Com_563_pos	10-Formyl-THF	C20H23N7O7	Organoheterocyclic compounds	112800	148100	117200	129100	137600	144800
Com_564_pos	Cinnamic Acid	C9H8O2	Cinnamic acids and derivatives	4173000	4521000	3793000	6526000	6677000	5994000
Com_565_pos	14,15-Dehydrocrepenynic acid	C18H28O2	Fatty Acyls	45620	49050	63620	59360	57720	58320
Com_566_pos	Diethanolamine	C4H11NO2	Amines	439600	450000	462700	560500	596100	624300
Com_567_pos	16-Hydroxy-hexadecanoic acid	C32H62O5	Fatty Acyls	43970	38300	46060	36200	49360	51260
Com_568_pos	Diosgenin	C27H42O3	Terpene	7787000	14140000	9364000	14620000	9211000	10750000
Com_569_pos	O-Feruloyl coumarin	C19H14O5	Cinnamic acids and derivatives	19470	24870	17440	20140	26850	23850
Com_570_pos	N'-p-coumaroylspermine	C19H32N4O2	Cinnamic acids and derivatives	5791	9088	5591	10610	9123	10270
Com_571_pos	Apigenin-6,8-di-C-glycoside	C27H30O15	Flavonoids	45290	34030	37770	75090	64170	72330
Com_572_pos	3-Hydroxy-3-Methylpentane-1,5-Dioic Acid	C6H10O5	Amino Acid And Derivatives	324900	359000	333300	306000	269000	291000
Com_573_pos	3-Carbamyl-1-Methylpyridinium Chloride	C7H9ClN2O	Pyridines and derivatives	14860	26600	27500	27170	22080	28050
Com_574_pos	3-Methylcrotonylglycine	C7H11NO3	Organic Acid And Its Derivatives	931300	957200	848800	626600	707500	622500
Com_575_pos	D-Asparagine	C4H8N2O3	Amino Acid And Derivatives	2531000	2656000	2260000	2712000	2751000	2928000
Com_576_pos	4,6-Dihydroxyquinoline O-hexoside	C15H17NO7	Quinolines and derivatives	122600	63660	105300	204900	142000	175800
Com_577_pos	sn-Glycero-3-phosphocholine	C8H20NO6P	Glycerophospholipids	2305000	2714000	2866000	4389000	4970000	5268000
Com_578_pos	4-Ketolutein	C45H54O3	Carotenoids	40200	22630	20170	13240	20170	27310
Com_579_pos	Picramnioside F	C33H34O15	Glycosides	213100	258800	266900	437100	404300	300400
Com_580_pos	Pyridoxine	C8H11NO3	Vitamins	122100	98240	109500	148500	163400	147100
Com_581_pos	Quercetin 5-O-hexoside	C21H20O12	Flavones and Flavonols	305900	374000	287400	440300	515000	477700
Com_582_pos	Gallocatechin-gallocatechin	C30H26O14	Flavonoids	13900	7879	8771	11340	17430	7996
Com_583_pos	C-hexosyl-chrysoeriol O-rutinoside	C34H42O20	Flavonoids	62560	49100	38770	45650	75390	65480
Com_584_pos	5-O-p-Coumaroyl shikimic acid	C16H16O7	Cinnamic acids and derivatives	16690	21370	25900	18250	18340	25870
Com_585_pos	Quercetin 7-O-rutinoside	C27H30O16	Flavones and Flavonols	2882	4628	2654	5961	8745	3509
Com_586_pos	LysoPC 18:3	C26H48NO7P	Phospholipid	509800	536000	585600	623100	805300	1194000
Com_587_pos	LysoPC 18:2	C26H50NO7P	Phospholipid	94100	101500	77220	59040	71690	94000
Com_588_pos	beta-Alanine methyl ester hydrochloride	C4H10ClNO2	Amino Acid And Derivatives	48870000	37510000	40980000	57130000	57510000	55120000
Com_589_pos	Adenine	C5H5N5	Purines and purine derivatives	1058000	1001000	1109000	1110000	1228000	1346000
Com_590_pos	Xanthopterin Hydrate	C6H7N5O3	Organoheterocyclic compounds	610300	478400	507700	420500	638600	714600
Com_591_pos	Isoimperatorin	C16H14O4	Phenylpropanoids	628100	407200	541300	1268000	1437000	1342000
Com_592_pos	Allicin	C6H10OS2	Organic Acid And Its Derivatives	3381000	2247000	2553000	2502000	2969000	2558000
Com_593_pos	4',7-Dimethoxyisoflavone	C17H14O4	Isoflavonoids	16270	10180	10730	11030	35240	27140
Com_594_pos	Kaurenoic acid	C20H30O2	Terpenoids	17650	19490	25120	15440	16160	24050
Com_595_pos	Nicotinic acid-hexoside	C12H15NO7	Carbohydrate and Derivatives	17650000	15190000	18690000	24080000	18030000	18290000
Com_596_pos	N-Hydroxy-L-tryptophan	C11H12N2O3	Amino Acid And Derivatives	18610	21190	16050	18180	15360	17570
Com_597_pos	N-Feruloylspermidine	C17H27N3O3	Phenolamides	26460	21490	22840	23830	17820	21770
Com_598_pos	N-Caffeoylagmatine	C14H20N4O3	Phenolamides	38710	35990	55520	18480	40820	35310
Com_599_pos	N-Feruloylagmatine	C15H21N4O3	Phenolamides	2305000	2215000	2637000	2241000	2362000	2340000
Com_600_pos	Naringerin	C15H12O5	Flavanones	76750	74250	85860	203900	224000	243600
Com_601_pos	Glycine	C2H5NO2	Amino Acid And Derivatives	52370	51800	61340	64120	57650	99010
Com_602_pos	4-Aminobutyric acid	C4H9NO2	Organic Acid And Its Derivatives	46030000	36500000	47500000	64070000	61580000	64860000
Com_603_pos	N-Acetylneuraminic acid	C11H19NO9	Sugar Acids And Its Derivatives	84400	59710	74120	79290	67840	37520
Com_604_pos	Uracil	C4H4N2O2	Nucleotide And Its Derivates	2051000	1376000	2168000	1835000	1344000	1745000
Com_605_pos	isoleucine	C6H13NO2	Amino Acid And Derivatives	31210000	23850000	29470000	34280000	34040000	33210000
Com_606_pos	D-glutamine	C5H10N2O3	Amino Acid And Derivatives	111600000	108100000	109400000	114100000	111100000	109200000
Com_607_pos	L-Citrulline	C6H13N3O3	Amino Acid And Derivatives	88320	197700	123000	130100	141600	142700
Com_608_pos	L-Leucine	C6H13NO2	Amino Acid And Derivatives	33610000	25010000	32570000	30390000	31040000	31200000
Com_609_pos	L-Ornithine	C5H12N2O2	Amino Acid And Derivatives	1882000	1750000	1964000	1927000	1861000	1925000
Com_610_pos	6-Deoxyfagomine	C6H13NO2	Alkaloids and derivatives	530900	367400	461500	592600	620800	586800
Com_611_pos	Zarzissine	C5H5N5	Organoheterocyclic compounds	1096000	948200	981900	1507000	1427000	1465000
Com_612_pos	5,7-Dihydroxy-3',4',5'-trimethoxyflavone	C18H16O7	Flavonoids	21780	15480	21110	28870	20050	19150
Com_613_pos	N-Acetyl-D-galactosamine	C8H15NO6	Carbohydrate and Derivatives	668400	436100	508600	573400	597700	534000
Com_614_pos	D-Proline betaine	C7H14NO2+	Amino Acid And Derivatives	610300	633900	497700	1124000	1060000	1026000
Com_615_pos	4-Hydroxymandelonitrile	C8H7NO2	Phenols And Its Derivatives	2269000	1887000	2328000	2837000	2120000	1791000
Com_616_pos	Calystegine A3	C7H13NO3	Alkaloids and derivatives	601500	456300	286600	435200	538900	650400
Com_617_pos	Acetaminophen	C8H9NO2	Phenols And Its Derivatives	2814000	2584000	2477000	2912000	2531000	2774000
Com_618_pos	Benzamidine	C7H8N2	Benzene and substituted derivatives	551200	403300	538500	506200	474100	519400
Com_619_pos	Syringetin 7-O-hexoside	C23H24O13	Flavones and Flavonols	2749000	2088000	2585000	4228000	3752000	3607000
Com_620_pos	Syringetin 5-O-hexoside	C23H24O13	Flavones and Flavonols	3005000	2330000	3146000	4953000	4451000	4764000
Com_621_pos	Selgin O-hexosyl-O-hexoside	C28H32O17	Flavonoids	421700	476600	387400	412200	381700	373500
Com_622_pos	2-Methyladenosine	C11H15N5O4	Nucleotide And Its Derivates	358200	287300	446800	385600	336900	418700
Com_623_pos	2'-Deoxycytidine	C9H13N3O4	Nucleotide And Its Derivates	94920	82390	92200	96890	105400	105700
Com_624_pos	C-hexosyl-chrysoeriol O-hexoside	C28H32O16	Flavonoids	60270	47510	43490	40510	27790	34480
Com_625_pos	Ononin	C22H22O9	Isoflavonoids	23190	31870	23840	25420	29470	53510
Com_626_pos	Phellodenol H	C17H20O9	Coumarins and derivatives	141600	156500	165800	118000	139400	165500
Com_627_pos	Phellodenol H O-hexoside	C23H30O14	Coumarins and derivatives	74720	64610	79830	109600	81530	72910
Com_628_pos	Punicic acid	C18H30O2	Fatty Acyls	479400	410200	465700	304800	287900	383000
Com_629_pos	trans-zeatin N-glucoside	C16H23N5O6	Phytohormones	8399	11590	6966	4802	6445	11650
Com_630_pos	LysoPC 18:1 (2n isomer)	C26H52NO7P	Phospholipid	305700	227300	345800	580400	767600	964400
Com_631_pos	LysoPC 12:1	C20H36NO7P	Phospholipid	64470	54600	63270	47810	73740	48060
Com_632_pos	LysoPC 18:1	C26H52NO7P	Phospholipid	24410	37720	18380	36990	70930	84950
Com_633_pos	LysoPC 18:2 (2n isomer)	C26H50NO7P	Phospholipid	39460	23480	36630	31300	34920	36520
Com_634_pos	Nuciferine	C19H21NO2	Alkaloids and derivatives	16960	7831	14790	8633	10270	16110
Com_635_pos	D-Serine	C3H7NO3	Amino Acid And Derivatives	10880000	9876000	10880000	14070000	13920000	14300000
Com_636_pos	Protostemonine	C25H31NO6	Alkaloids and derivatives	136400	113800	109200	143900	98160	103700
Com_637_pos	L-Dihydroorotic acid	C5H6N2O4	Amino Acid And Derivatives	36640000	41640000	40720000	33960000	35080000	31070000
Com_638_pos	beta-Alanine	C3H7NO2	Amino Acid And Derivatives	203100	149300	129900	165300	116000	114100
Com_639_pos	pterosin A	C15H20O3	Terpenoids	224500	168800	230600	103300	127300	206300
Com_640_pos	D-Threonine	C4H9NO3	Amino Acid And Derivatives	1401000	1380000	1322000	1376000	1284000	1202000
Com_641_pos	Nicotinamide	C6H6N2O	Vitamins	51090	88730	103200	77820	72780	85740
Com_642_pos	D-Phenylalanine	C9H11NO2	Amino Acid And Derivatives	73470000	56930000	70930000	69970000	67430000	70940000
Com_643_pos	Nicotinic Acid	C6H5NO2	Vitamins	970900	796200	813600	1092000	728300	658200
Com_644_pos	D-2-Aminobutyric acid	C4H9NO2	Organic Acid And Its Derivatives	5070000	4429000	4839000	5019000	5052000	5019000
Com_645_pos	DL-Norvaline	C5H11NO2	Amino Acid And Derivatives	12960000	10160000	12580000	12390000	13050000	11890000
Com_646_pos	2-Amino-4-(methylthio)butyric acid	C5H11NO2S	Amino Acid And Derivatives	5075000	4028000	3909000	5002000	2939000	3278000
Com_647_pos	L-serine	C3H7NO3	Amino Acid And Derivatives	1939000	1672000	1866000	2454000	2215000	2504000
Com_648_pos	L-2-Aminoadipic acid	C6H11NO4	Amino Acid And Derivatives	307000	297800	279800	547600	508800	498100
Com_649_pos	2-alpha-Linolenoyl-glycerol	C21H36O4	Glycerolipids	108000	95690	108400	128600	127100	122200
Com_650_pos	Turanose	C12H21O11Na	Carbohydrate and Derivatives	320200000	332600000	344700000	307200000	323200000	338400000
Com_651_pos	Acetylcholine	C7H16NO2	Cholines	17820000	16390000	19450000	14930000	14160000	14220000
Com_652_pos	L-Leucyl-L-phenylalanine	C15H22N2O3	Amino Acid And Derivatives	27370	40460	25550	31710	25350	24260
Com_653_pos	Beta 2-Solanine	C39H63NO11	Alkaloids and derivatives	457200	442900	510500	485900	569000	593800
Com_654_pos	Elemol	C15H26O	Terpenoids	252100	296500	270700	578500	297300	189900
Com_655_pos	2-Aminoisobutyric acid	C4H9NO2	Amino Acid And Derivatives	66140000	62560000	66050000	71320000	69450000	68260000
Com_656_pos	N-(2-Hydroxyethyl)iminodiacetic acid	C6H11NO5	Organic Acid And Its Derivatives	1190000	1049000	1115000	1567000	1507000	1353000
Com_657_pos	Methional	C4H8OS	Carbonyl compounds	4005000	3653000	3723000	3905000	4115000	4060000
Com_658_pos	Maltotriitol	C18H34O16	Sugar Alcohols	2417000	2451000	2478000	3064000	3371000	2866000
Com_659_pos	Lycoperodine	C12H12N2O2	Indoles and derivatives	320200	255300	273500	176100	169800	155800
Com_660_pos	L-Valine	C5H11NO2	Amino Acid And Derivatives	796400	506200	860400	824500	892600	833000
Com_661_pos	2,6-Diaminooimelic Acid	C7H14N2O4	Organic Acid And Its Derivatives	206300	176900	196300	181900	192400	159200
Com_662_pos	iP9G	C16H23N5O5	Phytohormones	21750000	19940000	21660000	20970000	22840000	22810000
Com_663_pos	Heteroclitin D	C27H30O8	Tannins	3180	11330	5424	8386	6857	14640
Com_664_pos	Spermine	C10H26N4	Polyamine	735800	583800	629600	714300	784500	729700
Com_665_pos	Phenylacetylglutamine	C13H16N2O4	Amino Acid And Derivatives	57810	78590	69000	54510	69010	57120
Com_666_pos	p-Aminobenzoate	C7H7NO2	Benzoic acids and derivatives	337000	284300	277400	182100	181100	202500
Com_667_pos	Dihydroactindiolide	C11H16O2	Lactones	31150	45470	38210	53930	31240	44030
Com_668_pos	Coumalic acid	C6H4O4	Organic Acid And Its Derivatives	1895000	2021000	2073000	1858000	1764000	1879000
Com_669_pos	Octadecadien-6-ynoic acid	C18H28O2	Fatty Acyls	60820	40400	46820	34540	45380	47800
Com_670_pos	iP7G	C16H23N5O5	Phytohormones	47060000	40930000	44260000	46750000	45300000	44870000
Com_671_pos	Lysine butyrate	C10H22N2O4	Amino Acid And Derivatives	129200	102300	207400	60850	72220	62170
Com_672_pos	trans-zeatin 9-O-glucoside	C16H23N5O6	Phytohormones	2830	4242	13150	6479	15340	7933
Com_673_pos	pteroside A	C21H30O8	Carbohydrate and Derivatives	3804	9462	10470	15480	10740	8462
Com_674_pos	Uridine	C9H12N2O6	Nucleotide And Its Derivates	5456000	5452000	6983000	5211000	5055000	4642000
Com_675_pos	Cytidine	C9H13N3O5	Nucleotide And Its Derivates	10050000	7054000	6800000	5523000	5333000	5146000
Com_676_pos	Alanine	C3H7NO2	Amino Acid And Derivatives	2342000	2236000	2026000	2254000	2281000	2332000
Com_677_pos	Tropine	C8H15NO	Alkaloids and derivatives	12660	19250	18820	27680	23990	15770
Com_678_pos	7-Methoxy-4-methylcoumarin	C11H10O3	Coumarins and derivatives	29750	19070	26980	26820	32480	32280
Com_679_pos	L-5-Hydroxytryptophan	C11H12N2O3	Indoles and derivatives	75880	65170	68170	65160	47550	59970
Com_680_pos	Glycyl-L-valine	C7H14N2O3	Amino Acid And Derivatives	277900	195700	232500	302400	281000	282700
Com_681_pos	Nepsilon-Acetyl-L-lysine	C8H16N2O3	Amino Acid And Derivatives	240000	188100	222500	303800	342500	335000
Com_682_pos	N-Methylsarcosine	C4H9NO2	Amino Acid And Derivatives	31150000	28460000	30940000	33420000	32930000	30690000
Com_683_pos	3-Amino-2-methylpropanoic acid	C4H9NO2	Amino Acid And Derivatives	7406000	5988000	7258000	10020000	9750000	10080000
Com_684_pos	H-Gly-Pro-OH	C7H12N2O3	Amino Acid And Derivatives	732500	622700	769200	903500	874000	814500
Com_685_pos	L-Homocitrulline	C7H15N3O3	Amino Acid And Derivatives	186400	197800	166800	321000	251800	206500
Com_686_pos	L-Glutamic acid	C5H9NO4	Amino Acid And Derivatives	141400000	157100000	123200000	199300000	201700000	192700000
Com_687_pos	H-Abu-OH	C4H9NO2	Amino Acid And Derivatives	9381000	8311000	9246000	9546000	9452000	8666000
Com_688_pos	Gallacetophenone	C8H8O4	Ketones	5867000	4927000	5650000	4959000	4380000	4512000
Com_689_pos	Isofraxetin	C10H8O5	Coumarins and derivatives	33760	41380	31280	29540	33800	30870
Com_690_pos	Gamma-Solanine	C33H53NO6	Alkaloids and derivatives	3824000	4662000	3942000	4989000	4409000	4484000
Com_691_pos	N6-(2-Hydroxyethyl)adenosine	C12H17N5O5	Nucleotide And Its Derivates	844400	745500	759500	698700	873400	739700
Com_692_pos	Demissidine	C27H45NO	Alkaloids and derivatives	4313000	3503000	2579000	7371000	2518000	6269000
Com_693_pos	N-Methyl-Trans-4-Hydroxy-L-Proline	C6H11NO3	Amino Acid And Derivatives	2795000	2499000	2143000	4405000	4151000	3853000
Com_694_pos	2,6-Dimethoxybenzoquinone	C8H8O4	Quinones	6033000	4654000	5432000	4900000	4322000	4493000
Com_695_pos	Hesperetin 5-O-glucoside	C22H24O11	Flavanones	44890	30590	23240	77630	42890	29000
Com_696_pos	1-Monopalmitin	C19H38O4	Fatty Acyls	82870	66240	315400	88190	69740	66290
Com_697_pos	Hypoxanthine-9-beta-D-Arabinofuranoside	C10H12N4O5	Nucleotide And Its Derivates	2213000	1748000	2113000	2440000	2251000	2438000
Com_698_pos	Indole-3-acetamide	C10H10N2O	Indoles and derivatives	165600	134200	182600	136000	158800	164500
Com_699_pos	6-Deoxy-D-glucose	C6H12O5	Carbohydrate and Derivatives	276900	500100	317900	386100	487800	290700
Com_700_pos	Luteolin-4'-O-glucoside	C21H20O11	Flavonoids	3249000	2755000	2890000	4146000	3630000	3611000
Com_701_pos	Geranylacetone	C13H22O	Terpenoids	3041000	1331000	2183000	5346000	5909000	5606000
Com_702_pos	Vanillin	C8H8O3	Phenols And Its Derivatives	87390	51100	51450	68790	51690	86300
Com_703_pos	alpha-Ionone	C13H20O	Terpenoids	358300	301500	278700	434100	452100	454600
Com_704_pos	Solanidine	C27H43NO	Steroids and steroid derivatives	2660000	2540000	3087000	4548000	4394000	4002000
Com_705_pos	Kukoamine A	C28H42N4O6	Phenolamides	359600	245600	319500	326500	228500	315200
Com_706_pos	1-Methylpiperidine-2-carboxylic acid	C7H13NO2	Amino Acid And Derivatives	450700	470300	396400	894100	892400	813600
Com_707_pos	N-Feruloyl-3-methoxytyramine	C19H21NO5	Phenolamides	15110	19580	22200	15600	20190	25500
Com_708_pos	N-p-Coumaroylputrescine	C13H18N2O2	Cinnamic acids and derivatives	123300	149300	153000	182400	200900	161600
Com_709_pos	N-Caffeoylputrescine	C13H18N2O3	Cinnamic acids and derivatives	10060	3713	8589	5864	14230	13100
Com_710_pos	MAG (18:3)	C21H36O4	Glycerolipids	82230	94280	76100	96630	67470	78480
Com_711_pos	LysoPC 20:4	C28H50NO7P	Phospholipid	91490	88800	117400	220300	315000	325700
Com_712_pos	MAG (18:1)	C21H40O4	Glycerolipids	213400	104600	52370	90000	60780	183200
Com_713_pos	MGMG (18:2)	C27H48O9	Glycerolipids	2951	6871	4453	2412	6486	1672
Com_714_pos	Octadeca-11E,13E,15Z-trienoic acid	C18H30O2	Fatty Acyls	744600	1393000	1412000	1074000	1245000	664700
Com_715_pos	Cocamidopropyl betaine	C19H38N2O3	Alkaloids and derivatives	291200	301900	313800	286200	349800	272300
Com_716_pos	Phloretin	C15H14O5	Chalcones and dihydrochalcones	3748	3675	3278	3333	3823	4540
Com_717_pos	picrocrocin	C16H26O7	Carbohydrate and Derivatives	120400	81830	84150	140700	144500	123600
Com_718_pos	Isopentenyl adenosine	C15H21N5O4	Phytohormones	49530	41510	79850	35660	24400	26020
Com_719_pos	Podophyllotoxin	C22H22O8	Lignans	4535	5593	3108	7324	6645	4263
Com_720_pos	Pratensein-7-O-glucoside	C22H22O11	Isoflavonoids	80660	70970	75570	106900	118900	119500
Com_721_pos	S-(5'-Adenosyl)-L-methionine	C15H22N6O5S	Amino Acid And Derivatives	79300	109300	94370	160700	178200	147500
Com_722_pos	Petunidin 3-O-glucoside	C22H23O12	Anthocyanins	1457000	1525000	1532000	1813000	1892000	1863000
Com_723_pos	Angelol K	C20H24O7	Coumarins and derivatives	877900	669800	482100	1434000	431000	1131000
Com_724_pos	Angelol A	C20H24O7	Coumarins and derivatives	232200	172100	125600	387600	134200	294700
Com_725_pos	Paeonol	C9H10O3	Ketones	444500	340400	415800	402000	403700	409500
Com_726_pos	3-Butylidenephthalide	C12H12O2	Organoheterocyclic compounds	3768000	2730000	3736000	5145000	5806000	5699000
Com_727_pos	Sequoyitol	C7H14O6	Alcohols and polyols	1493000	1748000	1633000	1937000	1830000	1453000
Com_728_pos	trans-3-Hydroxy-L-proline	C5H9NO3	Amino Acid And Derivatives	2519000	1932000	2354000	2653000	2731000	2645000
Com_729_pos	Val-Ser	C8H16N2O4	Amino Acid And Derivatives	518900	460800	524800	941200	847300	803100
Com_730_pos	alpha-Keto-gamma-(methylthio)butyric acid	C5H8O3S	Organic Acid And Its Derivatives	379400	389300	417500	529600	433300	499100
Com_731_pos	4-Acetamidobutyric Acid	C6H11NO3	Amino Acid And Derivatives	1286000	1146000	1000000	1110000	1152000	1054000
Com_732_pos	Gentiobiose	C12H22O11	Carbohydrate and Derivatives	332800	292700	327700	291600	278800	301500
Com_733_pos	alpha-Nicotinamide adenine dinucleotide	C21H27N7O14P2	Nucleotide And Its Derivates	72480	118700	115100	88440	94750	99010
Com_734_pos	N-Methylnicotinamide	C7H8N2O	Pyridines and derivatives	19910	9873	8734	16250	10610	19270
Com_735_pos	(-)-3-(3,4-Dihydroxyphenyl)-2-methylalanine	C10H13NO4	Amino Acid And Derivatives	47180	37200	36940	290200	291600	263900
Com_736_pos	Orotic acid	C5H4N2O4	Vitamins	23120000	21430000	19450000	17760000	18890000	13840000
Com_737_pos	Glucosamine	C6H13NO5	Carbohydrate and Derivatives	1067000	1041000	952100	1081000	1057000	983300
Com_738_pos	Stachydrine	C7H13NO2	Amino Acid And Derivatives	175400	124800	71180	367800	309600	218200
Com_739_pos	L-Cystine	C6H12N2O4S2	Amino Acid And Derivatives	1673000	1081000	1850000	856800	177100	1369000
Com_740_pos	C-hexosyl-apigenin O-hexosyl-O-hexoside	C33H40O20	Flavonoids	35670	16310	11640	24840	15950	10070
Com_741_pos	C-hexosyl-chrysoeriol O-caffeoylhexoside	C37H38O19	Flavonoids	7942	5499	5069	5205	3815	6215
Com_743_pos	LysoPC 16:0 (2n isomer)	C24H50NO7P	Phospholipid	730700	628200	746300	815400	1089000	1744000
Com_744_pos	LysoPC 18:0	C26H54NO7P	Phospholipid	104000	106700	107500	95130	128400	178600
Com_745_pos	5-Aminovaleric acid	C5H11NO2	Amino Acid And Derivatives	34380	30620	32440	32400	33490	33400
Com_747_pos	Asp-phe	C13H16N2O5	Amino Acid And Derivatives	192500	127400	132300	146000	117500	124000
Com_748_pos	6-Aminocaproic acid	C6H13NO2	Fatty Acyls	2688000	2046000	2458000	2832000	2897000	2900000
Com_749_pos	Aucubin	C15H22O9	Terpenoids	14120	16550	13440	17550	17200	18660
Com_750_pos	Oxidized glutathione	C20H32N6O12S2	Amino Acid And Derivatives	3543000	3473000	7474000	6840000	6622000	6774000
Com_751_pos	Glu-Glu	C10H14N2O7	Amino Acid And Derivatives	52380	46170	44400	52010	52880	59180
Com_752_pos	olivil	C20H24O7	Lignans	2095	7449	8644	10293	7841	2694
Com_753_pos	DL-Glutamine	C5H10N2O3	Amino Acid And Derivatives	110800000	102700000	106500000	106300000	102400000	100300000
Com_754_pos	L-lysine	C6H14N2O2	Amino Acid And Derivatives	125900000	110700000	118500000	121900000	119400000	117200000
Com_755_pos	Thiamine	C12H17N4OS+	Vitamins	86460	91800	91800	141200	114500	111500
Com_756_pos	H-Tyr(3-I)-OH	C9H10INO3	Amino Acid And Derivatives	24550	21070	20560	25080	23160	21180
Com_757_pos	Sedoheptulose Anhydride	C7H12O6	Carbohydrate and Derivatives	2205000	2290000	2046000	2292000	2182000	2202000
Com_758_pos	Kynurenic acid	C10H7NO3	Quinolines and derivatives	183700	146500	190700	106600	90040	112300
Com_759_pos	beta-Nicotyrine	C10H10N2	Alkaloids and derivatives	35070	27440	32890	47950	46080	51090
Com_760_pos	delta-Hexanolactone	C6H10O2	Lactones	542700	396200	416700	463400	587500	652500
Com_761_pos	Ipriflavone	C18H16O3	Isoflavonoids	114800	85660	117500	146000	183900	206200
Com_762_pos	Scopine	C8H13NO2	Organoheterocyclic compounds	30360	30840	17570	34250	22980	25590
Com_763_pos	Linoleic acid	C18H32O2	Fatty Acyls	439900	282100	325300	310500	347500	376000
Com_764_pos	Vitamin D2	C28H44O	Vitamins	30570	60680	64450	52750	71370	59350
Com_765_pos	Xanthurenic acid	C10H7NO4	Quinolines and derivatives	42420	25290	35080	65280	41480	51020
Com_766_pos	Xanthurenic acid O-hexoside	C16H17NO9	Nucleotide And Its Derivates	43680	55460	52730	48860	47950	52950
Com_767_pos	Yamogenin	C27H42O3	Steroids and steroid derivatives	69440	85880	120400	82460	118600	71080
Com_768_pos	LPC(1-acyl 18:1)	C26H52NO7P	Phospholipid	170500	134600	189600	198000	351700	496600
Com_769_pos	LPC(1-acyl 18:2)	C26H50NO7P	Phospholipid	384600	296200	330000	231100	298200	355900
Com_770_pos	L-Mimosine	C8H10N2O4	Amino Acid And Derivatives	4520	8087	4718	8131	4307	5833
Com_771_pos	LPC(1-acyl 16:0)	C24H50NO7P	Phospholipid	349000	302100	344300	380100	540500	832900
Com_772_pos	Limocitrin O-hexoside	C23H24O13	Flavonoids	2172000	1755000	2907000	4570000	4987000	3905000
Com_773_pos	Leucomalachite green	C23H26N2	Benzene and substituted derivatives	12970	13390	18640	21300	15570	28250
Com_774_pos	L-Homocystine	C8H16N2O4S2	Amino Acid And Derivatives	1921000	1547000	1823000	2165000	2018000	2245000
Com_775_pos	Imidazole-4-acetate	C5H6N2O2	Organoheterocyclic compounds	8394000	7408000	7451000	8782000	8911000	8660000
Com_776_pos	Nicotinic acid adenine dinucleotide	C21H28N7O14P2	Nucleotide And Its Derivates	90830	55240	55840	80040	123200	67570
Com_777_pos	5-methoxyindole-3-carbaldehyde	C10H9NO2	Indoles and derivatives	45090	96890	46750	91300	60230	57120
Com_778_pos	Arabidopyl ketoadipic acid	C15H14O9	Organic Acid And Its Derivatives	6033	4538	5555	5963	4260	7163
Com_779_pos	B Eupalinolide	C24H30O9	Terpenoids	203000	181800	260600	220800	193800	161200
Com_780_pos	(-)-Borneol	C10H18O	Terpenoids	47800	31940	59640	95870	72370	53770
Com_781_pos	Prunin	C21H22O10	Flavanones	157100	88390	119900	319700	285000	292800
Com_782_pos	Diethyl glutarate	C9H16O4	Fatty Acyls	14110000	11750000	12340000	12640000	12510000	12530000
Com_783_pos	Methyl linolenate	C19H32O2	Fatty Acyls	62760	57120	73080	122100	65220	74250
Com_784_pos	SDMA	C8H18N4O2	Amino Acid And Derivatives	744500	666100	951900	1208000	1160000	1386000
Com_785_pos	IAA-Glu	C15H16N2O5	Phytohormones	237500	230700	206300	211800	210400	249400
Com_786_pos	Inosine-5'-monophosphate	C10H13N4O8P	Nucleotide And Its Derivates	298000	232600	334400	328600	221800	283200
Com_787_pos	Irisolidone 7-O-beta-d-glucoside	C23H24O11	Flavonoids	39190	43070	46190	70530	32590	38230
Com_788_pos	Ixoside	C16H20O11	Terpene	78070	93940	83750	75340	98150	98210
Com_789_pos	5-Aminolevulinic acid	C5H9NO3	Carbohydrate and Derivatives	110200	98030	102000	158100	124300	148800
Com_790_pos	Isoferulic Acid	C10H10O4	Cinnamic acids and derivatives	77610	61520	52580	109700	91120	97860
Com_791_pos	3alpha-Dihydrocadambine	C27H34N2O10	Indoles and derivatives	467400	421100	463100	474700	431800	515700
Com_792_pos	(+)-Tetrandrine	C38H42N2O6	Alkaloids and derivatives	2797	2466	7652	8715	2869	5043
Com_793_pos	Homoplantaginin	C22H22O11	Flavonoids	72410	50290	69050	160100	124700	153400
Com_794_pos	Palmitoylethanolamide	C18H37NO2	Organic Acid And Its Derivatives	39690	32070	35990	22650	21810	25190
Com_795_pos	Polygodial	C15H22O2	Terpene	1639000	1738000	1810000	1664000	1752000	1624000
Com_796_pos	1,2-Benzenedicarboxylic acid	C8H6O4	Benzoic acids and derivatives	478200	345700	458000	434200	428800	453300
Com_797_pos	Phosphoric Acid	H3O4P	Organic Acid And Its Derivatives	2095000	2201000	4971000	1301000	2322000	2156000
Com_798_pos	Phe-Pro	C14H18N2O3	Amino Acid And Derivatives	388800	267700	283500	375500	379600	407200
Com_799_pos	p-Coumaraldehyde	C9H8O2	Phenylpropanoids and polyketides	1189000	1250000	933600	1871000	1661000	1682000
Com_800_pos	(+-)-Baclofen	C10H12ClNO2	Amino Acid And Derivatives	366900	328800	341700	393100	329200	354200
Com_801_pos	Pyridoxine di-O-hexoside	C20H31NO13	Vitamins	51740	81340	45390	60410	42430	73690
Com_802_pos	N-Hydroxyl-tryptamine	C10H12N2O	Amino Acid And Derivatives	23250	32170	40360	21930	39860	39740
Com_803_pos	8-C-hexosyl chrysoeriol O-hexoside	C28H32O16	Flavonoids	62640	48120	47360	56580	60560	72250
Com_804_pos	Rotenone	C23H22O6	Organoheterocyclic compounds	655300	614900	644900	664800	479000	545200
Com_805_pos	Nebularine	C10H12N4O4	Nucleotide And Its Derivates	7519	7625	7477	7689	18400	11100
Com_806_pos	Costunolide	C15H20O2	Terpenoids	9271	25150	16510	27430	22450	17460
Com_807_pos	thiamine phosphate	C12H18ClN4O4PS	Nucleotide And Its Derivates	24890	45150	21770	42430	24850	37490
Com_808_pos	p-Mulegone	C10H18O	Ketones	66710	68850	63010	61700	56500	62560
Com_809_pos	gamma-Glu-Leu	C11H20N2O5	Amino Acid And Derivatives	369200	307600	321700	323800	381900	346900
Com_810_pos	4-Hydroxybenzoate	C7H6O3	Benzoic acids and derivatives	136300	101700	124500	76640	66190	71820
Com_811_pos	2-Ethyl-3-hydroxy-4H-pyran-4-one	C7H8O3	Organoheterocyclic compounds	4186000	3874000	3827000	4391000	4824000	4032000
Com_812_pos	Resokaempferol 7-O-hexoside	C21H20O10	Flavonoids	20420	15540	17360	40390	19360	15270
Com_813_pos	Chrysoeriol 7-O-hexoside	C22H22O11	Flavonoids	59710	59330	87460	159600	122500	140400
Com_814_pos	methylLuteolin C-hexoside	C22H22O11	Flavonoids	245000	246800	233600	183900	164300	179800
Com_815_pos	2'-O-methyladenosine	C11H15N5O4	Nucleotide And Its Derivates	20420	17320	20630	10930	13480	21510
Com_816_pos	N-Acetyl-L-leucine	C8H15NO3	Amino Acid And Derivatives	5767000	5167000	5253000	6798000	6885000	4910000
Com_817_pos	2-Phenylglycine	C8H9NO2	Amino Acid And Derivatives	2948000	2495000	2567000	2904000	2595000	2747000
Com_818_pos	N-Acetyltryptamine	C12H14N2O	Amino Acid And Derivatives	5029000	4633000	4805000	4670000	4738000	4946000
Com_819_pos	N-Acetyl-Dl-glutamic acid	C7H11NO5	Amino Acid And Derivatives	441700	516800	413800	545700	709500	602200
Com_820_pos	N6-Succinyl Adenosine	C14H17N5O8	Nucleotide And Its Derivates	33500	35610	28110	44460	27410	28500
Com_822_pos	(-)-trans-Carveol	C10H16O	Terpenoids	310600	307300	318400	231200	242200	249400
Com_823_pos	2-Hydroxy-6-Aminopurine	C5H5N5O	Purines and purine derivatives	2918000	2594000	2704000	2990000	2692000	3057000
Com_824_pos	Quinone	C6H4O2	Carbonyl compounds	4804000	4437000	3873000	4577000	4603000	4592000
Com_825_pos	Guanosine monophosphate	C10H14N5O8P	Nucleotide And Its Derivates	64920	48180	92910	41300	46020	39970
Com_826_pos	Lactucin	C15H16O5	Lactones	8939000	7920000	9173000	8826000	8792000	8388000
Com_827_pos	DL-threitol	C4H10O4	Sugar Alcohols	20010000	15660000	14790000	13920000	13740000	14760000
Com_828_pos	Enterodiol	C18H22O4	Lignans	95450	93660	129200	105800	91300	103300
Com_829_pos	Methionine sulfoxide	C5H11NO3S	Amino Acid And Derivatives	282500	308100	272300	333700	328000	323500
Com_830_pos	5-Hydroxyindole-3-acetic acid	C10H9NO3	Indoles and derivatives	568600	481000	449300	586800	486300	477300
Com_831_pos	(5-L-Glutamyl)-L-amino acid	C8H14N2O5	Amino Acid And Derivatives	57770	84730	118300	101000	100400	89710
Com_832_pos	Picolinic acid	C6H5NO2	Pyridines and derivatives	1035000	817700	900100	1073000	878700	594500
Com_833_pos	Isonicotinic acid	C6H5NO2	Vitamins	12410000	14620000	13430000	20600000	21470000	12380000
Com_834_pos	trans-3-Indoleacrylic acid	C11H9NO2	Organic Acid And Its Derivatives	301900	301600	315800	300600	320400	298300
Com_835_pos	D-Arabitol	C5H12O5	Sugar Alcohols	8532000	7140000	9310000	8324000	9885000	8819000
Com_836_pos	5-Methylcytidine	C10H15N3O5	Nucleotide And Its Derivates	315600	265000	222600	220500	227200	251300
Com_837_pos	Dodecanedioic acid	C12H22O4	Organic Acid And Its Derivatives	10180	18950	17990	25770	16530	18940
Com_838_pos	Docosanoic acid	C22H44O2	Fatty Acyls	212800	237100	253100	221500	200500	216800
Com_839_pos	DL-threo-beta-Methylaspartic acid	C5H9NO4	Amino Acid And Derivatives	30980	44570	33780	50570	62610	49650
Com_840_pos	D-Sorbitol	C6H14O6	Sugar Alcohols	3989000	3760000	3776000	3755000	3629000	3577000
Com_841_pos	Dl-2-Aminooctanoic Acid	C8H17NO2	Organic amino	950400	972300	1103000	1473000	1544000	1500000
Com_842_pos	Prim-O-glucosylcimifugin	C22H28O11	Carbohydrate and Derivatives	213500	224500	211000	235100	237300	273000
Com_843_pos	Moslosooflavone	C17H14O5	Flavones and Flavonols	7724	4283	14630	5279	1859	4242
Com_844_pos	Pseudoephedrine	C10H15NO	Benzene and substituted derivatives	25480	20160	23470	27340	28920	40630
Com_845_pos	Obtusifolin	C16H12O5	Anthracenes	7397	10070	12140	9385	8136	10570
Com_846_pos	Oroxin A	C21H20O10	Flavonoids	5192	10710	5909	5592	11400	8676
Com_847_pos	(+)-Pulegone	C10H16O	Terpenoids	52230	20660	34670	43790	67690	52250
Com_848_pos	S-Methyl-L-cysteine	C4H9NO2S	Amino Acid And Derivatives	1737000	1399000	1485000	1209000	1876000	1969000
Com_849_pos	IBA	C12H13NO2	Phytohormones	42000	29760	33610	43790	28730	31310
Com_850_pos	Tomatidenol	C27H43NO2	Steroids and steroid derivatives	67470	64680	52460	117300	56620	169100
Com_851_pos	8-C-hexosyl-apigenin O-hexosyl-O-hexoside	C33H40O20	Flavonoids	23620	17890	26620	22970	30700	24330
Com_852_pos	C-hexosyl-apigenin O-hexosyl-O-pentoside	C32H38O19	Flavonoids	423500	412700	401700	377000	342500	361000
Com_853_pos	Eriodictiol 6-C-hexoside 8-C-hexoside-O-hexoside	C33H42O21	Flavonoids	83290	76320	57760	109600	77300	72970
Com_854_pos	Hesperetin C-hexosyl-O-hexosyl-O-hexoside	C34H44O21	Flavanones	16350	29370	13830	5619	23700	7317
Com_855_pos	dCMP	C9H14N3O7P	Nucleotide And Its Derivates	29770	30400	25500	25480	16380	30320
Com_856_pos	8-Hydroxy-2-Deoxyguanosine	C10H13N5O5	Nucleotide And Its Derivates	82640	77810	82660	108300	121000	102300
Com_857_pos	2-Deoxy-D-galactose	C6H12O5	Carbohydrate and Derivatives	1805000	1571000	1605000	1483000	1476000	1643000
Com_858_pos	1-Methylguanosine	C11H15N5O5	Nucleotide And Its Derivates	94420	93380	105500	158000	132200	128500
Com_859_pos	dAMP	C10H14N5O6P	Nucleotide And Its Derivates	176900	189500	201900	292800	263000	246500
Com_860_pos	Procyanidin A1	C30H24O12	Anthocyanins	83850	83460	52560	53060	63030	28300
Com_861_pos	Procyanidin A2	C30H24O12	Anthocyanins	129400	136300	56450	95070	99530	38080
Com_862_pos	Fustin	C15H12O6	Flavanones	46290	54950	59260	84390	77060	88110
Com_864_pos	Oleamide	C18H35NO	Fatty Acyls	28610000	19450000	21880000	42080000	31380000	36800000
Com_865_pos	N-Lauryldiethanolamine	C16H35NO2	Amines	21440	31510	26800	29300	28810	185700
Com_866_pos	p-Coumaroylagmatine	C14H20N4O2	Cinnamic acids and derivatives	743000	760400	816600	856200	932500	749100
Com_867_pos	Nicotianamine	C12H21N3O6	Amino Acid And Derivatives	6382000	5989000	5466000	11600000	12670000	12670000
Com_868_pos	Nicotinate ribonucleoside	C11H13NO6	Carbohydrate and Derivatives	86910	61750	55850	60080	46950	68410
Com_869_pos	NG,NG-Dimethyl-L-arginine	C8H20Cl2N4O2	Amino Acid And Derivatives	419300	453300	350400	353300	521600	598300
Com_870_pos	N-Feruloylserotonin	C20H20N2O4	Phenolamides	9328	7199	5297	2775	2317	4261
Com_871_pos	trans-Aconitic acid	C6H6O6	Organic Acid And Its Derivatives	977300	953200	839200	910600	1001000	874900
Com_872_pos	Methylguanidine	C2H7N3	Amines	88020	111000	90590	103700	102000	79830
Com_873_pos	Asperulosid	C18H22O11	Carbohydrate and Derivatives	10940	12410	14730	8698	15770	16630
Com_874_pos	trans-2-Hexenal	C6H10O	Carbonyl compounds	1805000	2170000	2261000	1887000	2056000	1746000
Com_875_pos	Ganodermanontriol	C30H48O4	Terpenoids	8617	9104	9335	20320	16510	20610
Com_876_pos	gamma-Dodecalactone	C12H22O2	Lactones	17950	10310	16680	18690	20540	21560
Com_877_pos	Muscone	C16H30O	Carbonyl compounds	19830	18110	18750	21100	15100	19240
Com_878_pos	6-Gingerol	C17H26O4	Phenols And Its Derivatives	890800	843300	932900	1234000	1352000	1205000
Com_879_pos	Matairesinol	C20H22O6	Lignans	79940	54800	62250	112600	99820	77410
Com_880_pos	Neotuberostemonine	C22H33NO4	Alkaloids and derivatives	15390000	11130000	8678000	25790000	7717000	19960000
Com_881_pos	Abrine	C12H14O2N2	Alkaloids and derivatives	41470	73630	56880	180600	162100	150300
Com_882_pos	Valepotriate	C22H30O8	Terpenoids	21440	9774	5541	9211	27590	20480
Com_883_pos	Butylphthalide	C12H14O2	Organoheterocyclic compounds	45860	20000	43380	49850	67490	29560
Com_884_pos	Nardosinone	C15H22O3	Terpenoids	4449000	3911000	4360000	3763000	3782000	3965000
Com_885_pos	N'-Nitrosoanabasine	C10H13N3O	Alkaloids and derivatives	23620	16580	16740	30920	22860	28620
Com_886_pos	(-)-Pinoresinol	C20H22O6	Lignans	42600	38580	38170	52480	59040	54920
Com_887_pos	6-hydroxy-7,8-dimethoxycoumarin	C11H10O5	Coumarins and derivatives	489200	209000	464600	708400	341800	446700
Com_888_pos	(+)-pinoresinol 4'-O-beta-D-glucopyranoside	C26H32O11	Lignans	20860	12350	7603	25170	19050	14740
Com_889_pos	D-Myo-inositol 4-monophosohate	C6H13O9P	Organic Acid And Its Derivatives	4366000	4003000	3761000	4269000	4357000	4230000
Com_890_pos	Adenosine5-phosphosulfate	C10H13N5NaO10PS	Nucleotide And Its Derivates	226500	432800	492800	633900	412500	342400
Com_892_pos	Lysine	C6H14N2O2	Amino Acid And Derivatives	69190000	64670000	64580000	69760000	68320000	64740000
Com_893_pos	Gly-Tyr-Ala	C14H19N3O5	Amino Acid And Derivatives	15530	7687	11460	19130	17550	12720
Com_894_pos	Roseoside	C19H30O8	Fatty Acyls	48110	61820	25000	23020	51830	64850
Com_895_pos	Rhodomyrtone	C26H34O6	Organoheterocyclic compounds	843400	1090000	645500	723500	786100	696700
Com_896_pos	Quercetin-O-glucoside	C21H20O12	Flavones and Flavonols	33590	53400	27440	105300	96260	66560
Com_897_pos	Selgin C-hexoside	C22H22O12	Flavonoids	12930	13210	21580	18930	9599	27590
Com_898_pos	Selgin 5-O-hexoside	C22H22O12	Flavonoids	401300	481300	466300	572300	556700	724300
Com_899_pos	methylQuercetin O-hexoside	C22H22O12	Flavonoids	468500	429600	606900	752700	685000	745100
Com_900_pos	Methyl oleate	C19H36O2	Fatty Acyls	53020	88850	69180	48730	39710	48120
Com_901_pos	methylChrysoeriol 5-O-hexoside	C23H24O11	Flavonoids	49320	62280	80520	71070	58720	59040
Com_902_pos	Methyl Benzoate	C8H8O2	Benzoic acids and derivatives	99440	112500	118900	97970	118200	146200
Com_903_pos	Methyl arachidonate	C21H34O2	Fatty Acyls	14810	10580	24490	11970	16710	17090
Com_904_pos	methylNaringenin C-pentoside	C21H22O9	Flavonoids	599700	694100	768600	559600	489200	626100
Com_905_pos	2-Methoxyhexadecanoate	C17H34O2	Fatty Acyls	3839000	3515000	4060000	5336000	4285000	5060000
Com_906_pos	Fraxinellone	C14H16O3	Terpenoids	24160	12250	20770	36030	28150	45650
Com_907_pos	Magnoflorine	C20H24NO4+	Alkaloids and derivatives	30510	38670	20700	63970	73450	38310
Com_908_pos	D-beta-Homophenylalanine	C10H13NO2	Amino Acid And Derivatives	9458	4495	9219	6820	5693	5738
Com_909_pos	D-Ala-D-Ala	C6H12N2O3	Amino Acid And Derivatives	98640	118400	141900	114100	117200	123500
Com_910_pos	D-(+)-Octopine	C9H18N4O4	Amino Acid And Derivatives	30440	39240	44270	33250	69490	17020
Com_911_pos	Imperatorin	C16H14O4	Coumarins and derivatives	336300	246500	304400	584800	627700	560200
Com_912_pos	Phloretic acid	C9H10O3	Phenylpropanoids and polyketides	203700	206500	225700	126500	177000	173300
Com_913_pos	Patchouli alcohol	C15H26O	Alcohols and polyols	66020	42530	60330	59440	86420	83530
Com_914_pos	Obacunone	C26H30O7	Terpenoids	5135	6821	4786	5764	5619	4472
Com_915_pos	Sophoricoside	C21H20O10	Isoflavonoids	18320	24410	14160	41030	45230	48690
Com_916_pos	18-Nor-4,15-dihydroxyabieta-8,11,13-trien-7-one	C19H26O3	Terpene	10550	17320	3483	17340	24430	12170
Com_917_pos	1-Methyladenine	C6H7N5	Purines and purine derivatives	92760	106900	113300	105200	106000	119200
Com_918_pos	1-Linoleoyl-Rac-Glycerol	C21H38O4	Fatty Acyls	135000	60550	73820	109500	51500	59310
Com_919_pos	Leucine	C6H13NO2	Amino Acid And Derivatives	1226000	963200	1153000	1409000	1340000	1390000
Com_920_pos	3-N-butyl-4,5-dihydrophthalide	C12H16O2	Organoheterocyclic compounds	55290	50100	54570	64310	69500	36660
Com_921_pos	vasicine	C11H12N2O	Alkaloids and derivatives	87440	65750	84210	137700	120800	132000
Com_922_pos	Sugiol	C20H28O2	Terpenoids	42870	28880	39650	24140	39410	46600
Com_923_pos	Ferruginol	C20H30O	Terpenoids	3872000	2596000	3371000	5701000	6517000	5831000
Com_924_pos	1-Aminocyclopropanecarboxylic acid	C4H7NO2	Phytohormones	723700	737700	705000	1059000	1028000	950500
Com_925_pos	Homocysteine	C4H9NO2S	Amino Acid And Derivatives	135500	123200	126300	125900	132200	146900
Com_926_pos	L-Methionine	C5H11NO2S	Amino Acid And Derivatives	1403000	1553000	1082000	1462000	1589000	2254000
Com_927_pos	Alpha-Linolenic acid	C18H30O2	Fatty Acyls	472900	408800	518200	321600	342600	392300
Com_928_pos	Spermidine derivative	C8H21N3O6	Amines	17740	15090	17780	37190	25140	24380
Com_929_pos	S-Sulfo-L-cysteine	C3H7NO5S2	Amino Acid And Derivatives	579600	469800	536800	853300	913400	871500
Com_930_pos	methylApigenin C-hexoside	C22H22O10	Flavonoids	120400	109500	212100	84490	141400	130400
Com_931_pos	methylApigenin C-pentoside	C21H20O9	Flavonoids	119000	104600	94980	79890	76300	85110
Com_932_pos	LPC(1-acyl 18:3)	C26H48NO7P	Phospholipid	683400	550500	623100	606500	817100	1345000
Com_933_pos	Ferulaldehyde	C10H10O3	Polyphenol	82780	86660	94800	214700	163600	143000
Com_934_pos	Phellodendrine	C20H24NO4+	Alkaloids and derivatives	10730	4674	6675	7303	4758	14340
Com_935_pos	di-C,C-pentosyl-luteolin	C25H26O14	Flavonoids	516700	456200	501200	375200	201200	401200
Com_936_pos	DHZROG	C21H33N5O10	Phytohormones	14360	9939	25750	14560	4154	6925
Com_937_pos	di-C,C-hexosyl-apigenin	C27H30O15	Flavonoids	20260	20310	33650	59430	28540	31860
Com_938_pos	(-)-N-[3',4'-Dihydroxy-(E)-cinnamoyl]-L-glutamic acid	C14H15N1O7	Amino Acid And Derivatives	242400	223400	270900	397100	253000	253000
Com_939_pos	(-)-Norepinephrine N-hexoside	C14H21NO8	Glycosides	5566000	5481000	3738000	5524000	5680000	6222000
Com_940_pos	(+)-epipinoresinol-4-O-beta-D-glucoside	C26H32O11	Lignans	14030	13140	14160	18810	24690	17860
Com_941_pos	1,3-Dimethyluric Acid	C7H8N4O3	Organic Acid And Its Derivatives	29670	24350	22690	31230	26480	21270
Com_942_pos	3,4-Dihydroxybenzaldehyde	C7H6O3	Phenols And Its Derivatives	28990	21700	34562	46230	34290	62670
Com_943_pos	Maltitol	C12H24O11	Fatty Acyls	54310	64260	36070	77400	51700	60340
Com_944_pos	(-)-epigallocatechin	C15H14O7	Catechin derivatives	58050	32190	35230	203400	238500	136200
Com_945_pos	lupinine	C10H19NO	Alkaloids and derivatives	5563	6145	3225	11550	6097	4487
Com_946_pos	Levodopa	C9H11NO4	Amino Acid And Derivatives	69760	95550	54020	82020	103400	101100
Com_947_pos	L-Phenylalanine	C9H11NO2	Amino Acid And Derivatives	77920000	59700000	73650000	71490000	71980000	74800000
Com_948_pos	D-Pyroglutamic acid	C5H7NO3	Amino Acid And Derivatives	3936000	3309000	3464000	4125000	4008000	3819000
Com_949_pos	2-(Dimethylamino)Guanosine	C12H17N5O5	Nucleotide And Its Derivates	925900	682300	725100	913800	846200	927300
Com_950_pos	1-Methylnicotinamide	C7H9N2O+	Pyridines and derivatives	174000	188700	98940	87570	164800	102300
Com_951_pos	5-Hydroxylysine	C6H15ClN2O3	Amino Acid And Derivatives	36310	39370	65630	72740	55470	80830
Com_952_pos	5-Methyl-dl-tryptophan	C12H14N2O2	Amino Acid And Derivatives	119500	149300	147300	175700	183900	218100
Com_953_pos	5-Methoxyindoleacetic acid	C11H11NO3	Indoles and derivatives	74860	56950	82320	77950	101200	109300
Com_954_pos	Indole	C8H7N	Indoles and derivatives	173900	133000	167900	233000	207200	220800
Com_955_pos	methyl oxo pentanoate	C6H10O3	Organic Acid And Its Derivatives	3533000	3450000	2414000	2462000	2571000	3372000
