# Supplementary material for: Integrated Metabolomics, Transcriptome and Functional Analysis Reveal Key Genes Are Involved in Tree Age-Induced Amino Acid Accumulation in Torreya grandis Nuts
Source: Int J Mol Sci. 2023 Dec 1;24(23):17025. doi: 10.3390/ijms242317025 (PMC10706915; doi:10.3390/ijms242317025)
Supplement: Supplementary file 1 [file ijms-24-17025-s001.zip › Table S3.xlsx]

## Sheet: Sheet1
Table S3. KEGG enrichment of differential metabolites in T. grandis nuts of old and young tree.
Pathway	out (31)	All (322)	Pvalue	Qvalue	Pathway ID	Genes	K_IDs
Glycerophospholipid metabolism	4	6	0.000932707	0.0568951	ko00564	Com_651_pos;Com_131_neg;Com_577_pos;Com_532_pos	C01996+C00346+C00670+C00588
Pyruvate metabolism	4	7	0.00202864	0.0618734	ko00620	Com_359_neg;Com_106_neg;Com_75_neg;Com_115_neg	C00074+C00042+C00074+C02504
Biosynthesis of various alkaloids	4	9	0.00634646	0.129045	ko00996	Com_359_neg;Com_704_pos;Com_520_pos;Com_75_neg	C00074+C06543+C00078+C00074
Phenylalanine, tyrosine and tryptophan biosynthesis	4	10	0.00986116	0.150383	ko00400	Com_359_neg;Com_520_pos;Com_388_neg;Com_75_neg	C00074+C00078+C00296+C00074
Butanoate metabolism	3	6	0.0133011	0.162273	ko00650	Com_602_pos;Com_106_neg;Com_686_pos	C00334+C00042+C00025
Histidine metabolism	3	8	0.0325393	0.323141	ko00340	Com_775_pos;Com_508_pos;Com_686_pos	C02835+C05570+C00025
Citrate cycle (TCA cycle)	3	9	0.0456358	0.323141	ko00020	Com_359_neg;Com_106_neg;Com_75_neg	C00074+C00042+C00074
Glycine, serine and threonine metabolism	3	9	0.0456358	0.323141	ko00260	Com_520_pos;Com_635_pos;Com_470_pos	C00078+C00740+C00719
Oxidative phosphorylation	2	4	0.0476765	0.323141	ko00190	Com_418_pos;Com_106_neg	C00008+C00042
Phosphonate and phosphinate metabolism	2	5	0.0747163	0.350983	ko00440	Com_359_neg;Com_75_neg	C00074+C00074
Neomycin, kanamycin and gentamicin biosynthesis	2	5	0.0747163	0.350983	ko00524	Com_238_neg;Com_686_pos	C00092+C00025
Carbon metabolism	5	25	0.0780772	0.350983	ko01200	Com_359_neg;Com_106_neg;Com_263_neg;Com_75_neg;Com_686_pos	C00074+C00042+C03618+C00074+C00025
2-Oxocarboxylic acid metabolism	4	18	0.0822267	0.350983	ko01210	Com_96_neg;Com_520_pos;Com_686_pos;Com_115_neg	C00437+C00078+C00025+C02504
Glycosylphosphatidylinositol (GPI)-anchor biosynthesis	1	1	0.0962733	0.350983	ko00563	Com_131_neg	C00346
Ether lipid metabolism	1	1	0.0962733	0.350983	ko00565	Com_577_pos	C00670
Alanine, aspartate and glutamate metabolism	3	12	0.0978148	0.350983	ko00250	Com_602_pos;Com_106_neg;Com_686_pos	C00334+C00042+C00025
Glyoxylate and dicarboxylate metabolism	3	12	0.0978148	0.350983	ko00630	Com_106_neg;Com_263_neg;Com_686_pos	C00042+C03618+C00025
Biosynthesis of amino acids	6	39	0.155128	0.430634	ko01230	Com_96_neg;Com_359_neg;Com_520_pos;Com_75_neg;Com_686_pos;Com_115_neg	C00437+C00074+C00078+C00074+C00025+C02504
Biosynthesis of various plant secondary metabolites	3	15	0.165898	0.430634	ko00999	Com_359_neg;Com_867_pos;Com_75_neg	C00074+C05324+C00074
Arginine biosynthesis	2	8	0.174342	0.430634	ko00220	Com_96_neg;Com_686_pos	C00437+C00025
beta-Alanine metabolism	2	8	0.174342	0.430634	ko00410	Com_602_pos;Com_113_neg	C00334+C02642
C5-Branched dibasic acid metabolism	2	8	0.174342	0.430634	ko00660	Com_263_neg;Com_686_pos	C03618+C00025
Fatty acid degradation	1	2	0.183549	0.430634	ko00071	Com_303_neg	C00489
Photosynthesis	1	2	0.183549	0.430634	ko00195	Com_418_pos	C00008
Sphingolipid metabolism	1	2	0.183549	0.430634	ko00600	Com_131_neg	C00346
Nitrogen metabolism	1	2	0.183549	0.430634	ko00910	Com_686_pos	C00025
Glycolysis / Gluconeogenesis	2	9	0.211115	0.445034	ko00010	Com_359_neg;Com_75_neg	C00074+C00074
Arginine and proline metabolism	3	17	0.217498	0.445034	ko00330	Com_549_pos;Com_602_pos;Com_686_pos	C01157+C00334+C00025
Metabolic pathways	27	258	0.220522	0.445034	ko01100	Com_108_neg;Com_96_neg;Com_359_neg;Com_244_neg;Com_775_pos;Com_238_neg;Com_637_pos;Com_520_pos;Com_635_pos;Com_470_pos;Com_549_pos;Com_418_pos;Com_602_pos;Com_154_neg;Com_113_neg;Com_131_neg;Com_867_pos;Com_532_pos;Com_106_neg;Com_263_neg;Com_388_neg;Com_799_pos;Com_508_pos;Com_303_neg;Com_75_neg;Com_686_pos;Com_115_neg	C00879+C00437+C00074+C00795+C02835+C00092+C00337+C00078+C00740+C00719+C01157+C00008+C00334+C00275+C02642+C00346+C05324+C00588+C00042+C03618+C00296+C05608+C05570+C00489+C00074+C00025+C02504
Carbon fixation in photosynthetic organisms	2	10	0.248652	0.445034	ko00710	Com_359_neg;Com_75_neg	C00074+C00074
Nicotinate and nicotinamide metabolism	2	10	0.248652	0.445034	ko00760	Com_602_pos;Com_106_neg	C00334+C00042
Carbapenem biosynthesis	1	3	0.262643	0.445034	ko00332	Com_686_pos	C00025
Inositol phosphate metabolism	1	3	0.262643	0.445034	ko00562	Com_238_neg	C00092
Porphyrin metabolism	1	3	0.262643	0.445034	ko00860	Com_686_pos	C00025
Indole alkaloid biosynthesis	1	3	0.262643	0.445034	ko00901	Com_520_pos	C00078
Diterpenoid biosynthesis	1	3	0.262643	0.445034	ko00904	Com_923_pos	C09092
Sulfur metabolism	1	4	0.334298	0.55114	ko00920	Com_106_neg	C00042
Lysine degradation	2	13	0.36153	0.566298	ko00310	Com_106_neg;Com_303_neg	C00042+C00489
Valine, leucine and isoleucine biosynthesis	1	5	0.399194	0.566298	ko00290	Com_115_neg	C02504
Tyrosine metabolism	1	5	0.399194	0.566298	ko00350	Com_106_neg	C00042
Taurine and hypotaurine metabolism	1	5	0.399194	0.566298	ko00430	Com_686_pos	C00025
Propanoate metabolism	1	5	0.399194	0.566298	ko00640	Com_106_neg	C00042
Glucosinolate biosynthesis	1	5	0.399194	0.566298	ko00966	Com_520_pos	C00078
Aminoacyl-tRNA biosynthesis	2	15	0.433891	0.601531	ko00970	Com_520_pos;Com_686_pos	C00078+C00025
D-Amino acid metabolism	3	26	0.468097	0.634531	ko00470	Com_635_pos;Com_549_pos;Com_686_pos	C00740+C01157+C00025
Biosynthesis of secondary metabolites	13	129	0.48344	0.641084	ko01110	Com_96_neg;Com_359_neg;Com_238_neg;Com_923_pos;Com_520_pos;Com_418_pos;Com_154_neg;Com_867_pos;Com_106_neg;Com_799_pos;Com_75_neg;Com_686_pos;Com_115_neg	C00437+C00074+C00092+C09092+C00078+C00008+C00275+C05324+C00042+C05608+C00074+C00025+C02504
Phenylalanine metabolism	1	7	0.511124	0.649553	ko00360	Com_106_neg	C00042
Pantothenate and CoA biosynthesis	1	7	0.511124	0.649553	ko00770	Com_113_neg	C02642
Zeatin biosynthesis	1	8	0.559235	0.696191	ko00908	Com_418_pos	C00008
Fructose and mannose metabolism	1	9	0.60275	0.720937	ko00051	Com_154_neg	C00275
Phenylpropanoid biosynthesis	1	9	0.60275	0.720937	ko00940	Com_799_pos	C05608
Pyrimidine metabolism	2	21	0.622473	0.730209	ko00240	Com_637_pos;Com_113_neg	C00337+C02642
Ascorbate and aldarate metabolism	1	10	0.642095	0.739014	ko00053	Com_108_neg	C00879
Tryptophan metabolism	1	11	0.677656	0.751582	ko00380	Com_520_pos	C00078
Starch and sucrose metabolism	1	11	0.677656	0.751582	ko00500	Com_238_neg	C00092
Cysteine and methionine metabolism	1	12	0.709786	0.77316	ko00270	Com_867_pos	C05324
Glutathione metabolism	1	13	0.738808	0.790654	ko00480	Com_686_pos	C00025
Amino sugar and nucleotide sugar metabolism	1	18	0.846606	0.890396	ko00520	Com_154_neg	C00275
ABC transporters	3	47	0.863842	0.893125	ko02010	Com_470_pos;Com_549_pos;Com_686_pos	C00719+C01157+C00025
Galactose metabolism	1	22	0.900463	0.915471	ko00052	Com_244_neg	C00795
Purine metabolism	1	27	0.942528	0.942528	ko00230	Com_418_pos	C00008
