# Supplementary material for: Integrated Metabolomics, Transcriptome and Functional Analysis Reveal Key Genes Are Involved in Tree Age-Induced Amino Acid Accumulation in Torreya grandis Nuts
Source: Int J Mol Sci. 2023 Dec 1;24(23):17025. doi: 10.3390/ijms242317025 (PMC10706915; doi:10.3390/ijms242317025)
Supplement: Supplementary file 1 [file ijms-24-17025-s001.zip › Table S4.xlsx]

## Sheet: Sheet1
Table S4. The content of differential amino acid and derivatives.
Compound_ID	Name	Class(English)	Young_1	Young_2	Young_3	Old_1	Old_2	Old_3	Pvalue	vip
Com_106_neg	Succinic acid	Tca Cycle	3347000	3022000	3376000	4683000	4807000	4171000	0.00441296	1.64969
Com_108_neg	D-Galactaric acid	Carbohydrates And Its Derivatives	9266000	9649000	9936000	11240000	11510000	10360000	0.0233924	1.67656
Com_113_neg	3-Ureidopropionate	Organic Acid And Its Derivatives	556400	538900	746700	1184000	1554000	1093000	0.0131252	1.15048
Com_115_neg	(2S)-2-Isopropylmalate	Organic Acid And Its Derivatives	2296000	2055000	2118000	771300	682400	702500	4.84982e-05	1.77634
Com_121_neg	D-Fructose 6-Phosphate	Carbohydrates And Its Derivatives	28400000	28170000	27500000	26700000	24710000	25370000	0.0195964	2.15847
Com_131_neg	O-Phosphorylethanolamine	Organic Acid And Its Derivatives	6448000	6812000	6072000	4875000	3895000	4951000	0.00960786	1.93896
Com_153_neg	D-3-Phosphoglyceric acid	Sugar Acids And Its Derivatives	2724000	2541000	2403000	5376000	4997000	5337000	6.085e-05	2.41523
Com_154_neg	D-Mannose 6-phosphate	Carbohydrates And Its Derivatives	14430000	15430000	14280000	12940000	13970000	13000000	0.0455568	1.58958
Com_174_neg	Dl-Glutamic acid	Uncertain compounds	3951000	4850000	4106000	6042000	6775000	6649000	0.0036397	2.1366
Com_188_neg	Salicylic acid O-glucoside	Phytohormones	2548000	2571000	2554000	1615000	1407000	1518000	6.60215e-05	1.50541
Com_209_neg	4-Hydroxyisoleucine	Amino Acid And Derivatives	4526000	5062000	4422000	7320000	7230000	6848000	0.000554918	2.31414
Com_238_neg	D-Glucose 6-phosphate	Carbohydrates And Its Derivatives	41740000	41480000	39260000	34990000	35540000	37160000	0.00848436	3.20553
Com_243_neg	Succinic anhydride	Organic Acid And Its Derivatives	4360000	4505000	4134000	5873000	5913000	5665000	0.00036208	1.79292
Com_244_neg	D-Tagatose	Carbohydrates And Its Derivatives	2666000	2561000	2638000	3685000	3037000	3214000	0.0243657	1.16189
Com_263_neg	L-threo-3-Methylaspartate	Amino Acid And Derivatives	4579000	5802000	4702000	7913000	8265000	7620000	0.00252929	2.48847
Com_291_neg	gamma,gamma-Dimethylallyl pyrophosphate	Prenol lipids	12260000	11260000	11410000	17430000	17590000	16980000	9.46138e-05	3.51014
Com_303_neg	Glutaric Acid	Organic Acid And Its Derivatives	5007000	4863000	4650000	4473000	3989000	4262000	0.0264227	1.0674
Com_315_neg	Citramalate	Organic Acid And Its Derivatives	6211000	5425000	5489000	13180000	13040000	11960000	0.000108114	3.90858
Com_328_neg	N alpha-Acetyl-L-glutamine	Amino Acid And Derivatives	1022000	998100	1183000	458600	379500	412000	0.000477914	1.17982
Com_335_neg	D-Xylonic acid	Organic Acid And Its Derivatives	41610000	41360000	42920000	36100000	38500000	37850000	0.00660051	3.04492
Com_359_neg	Phosphoenolpyruvic acid	Organic Acid And Its Derivatives	2087000	2243000	1816000	4352000	5063000	4517000	0.000474419	2.35911
Com_363_neg	L(-)-Malic acid	Tca Cycle	117200000	110700000	112700000	129300000	137300000	126300000	0.0101634	5.87766
Com_388_neg	Quinic acid	Alcohols and polyols	5919000	6460000	6390000	5466000	5655000	5501000	0.0163112	1.16719
Com_391_pos	L-Methionine sulfone	Amino Acid And Derivatives	21100000	17960000	18990000	27990000	29010000	27930000	0.000820593	4.35004
Com_397_pos	N', N''-Caffeoyl, feruloylputrescine	Amines	1120000	1073000	1282000	2052000	2035000	2260000	0.000570902	1.43388
Com_407_pos	R-Aminobutyrate	Organic Acid And Its Derivatives	11620000	9270000	11220000	15210000	14510000	15540000	0.00508805	2.98692
Com_418_pos	Adenosine 5'-Diphosphate	Nucleotide And Its Derivates	2302000	2012000	3537000	3700000	4849000	5254000	0.0396538	1.89052
Com_425_pos	Histidine	Amino Acid And Derivatives	1728000	1560000	1828000	2149000	2242000	2361000	0.00537404	1.05283
Com_455_pos	N-acetylglycine	Amino Acid And Derivatives	18920000	17120000	17280000	11610000	9169000	11680000	0.0022999	3.84668
Com_461_pos	Dl-3-Hydroxynorvaline	Uncertain compounds	23950000	24450000	22870000	28350000	27520000	28010000	0.00131796	2.99348
Com_464_pos	Cycloleucine	Amino Acid And Derivatives	31060000	31760000	28390000	35590000	33290000	34640000	0.0285442	2.78124
Com_470_pos	Betaine	Alkaloids and derivatives	22530000	20840000	21400000	14760000	15130000	12420000	0.00159716	3.99018
Com_503_pos	Dl-Indole-3-lactic acid	Indoles and derivatives	4032000	3276000	4050000	5844000	5799000	5746000	0.00143377	2.06093
Com_505_pos	Dl-Norleucine	organic amino	16110000	15500000	15520000	9044000	9644000	10140000	8.33195e-05	3.66618
Com_508_pos	Ergothioneine	Amino Acid And Derivatives	2832000	3624000	2532000	5957000	5473000	4606000	0.0101264	2.19917
Com_512_pos	Cyclen	Amines	919300	1036000	1082000	1899000	1630000	1517000	0.00556407	1.19233
Com_519_pos	Trimethyllysine	Amino Acid And Derivatives	1679000	1641000	1481000	2133000	2277000	2137000	0.00163844	1.10439
Com_520_pos	L-Tryptophan	Amino Acid And Derivatives	11210000	8184000	10140000	14840000	14250000	14880000	0.00611381	3.1136
Com_528_pos	Syringetin 3-O-hexoside	Flavonoids	1661000	1378000	2455000	2604000	2797000	3029000	0.0470144	1.32535
Com_532_pos	O-Phosphocholine	Cholines	13010000	12670000	13040000	11460000	10720000	11330000	0.00250549	1.9101
Com_549_pos	L-Hydroxyproline	Amino Acid And Derivatives	1788000	1763000	1863000	2436000	2399000	2319000	0.000223328	1.1264
Com_564_pos	Cinnamic Acid	Cinnamic acids and derivatives	4173000	4521000	3793000	6526000	6677000	5994000	0.00162549	2.18486
Com_577_pos	sn-Glycero-3-phosphocholine	Glycerophospholipids	2305000	2714000	2866000	4389000	4970000	5268000	0.00186861	2.17887
Com_588_pos	beta-Alanine methyl ester hydrochloride	Amino Acid And Derivatives	48870000	37510000	40980000	57130000	57510000	55120000	0.0147771	5.20431
Com_591_pos	Isoimperatorin	Phenylpropanoids	628100	407200	541300	1268000	1437000	1342000	0.000521	1.32309
Com_602_pos	4-Aminobutyric acid	Organic Acid And Its Derivatives	46030000	36500000	47500000	64070000	61580000	64860000	0.00492585	6.42919
Com_614_pos	D-Proline betaine	Amino Acid And Derivatives	610300	633900	497700	1124000	1060000	1026000	0.000654531	1.02683
Com_619_pos	Syringetin 7-O-hexoside	Flavones and Flavonols	2749000	2088000	2585000	4228000	3752000	3607000	0.00707751	1.68561
Com_620_pos	Syringetin 5-O-hexoside	Flavones and Flavonols	3005000	2330000	3146000	4953000	4451000	4764000	0.00287628	1.99383
Com_635_pos	D-Serine	Amino Acid And Derivatives	10880000	9876000	10880000	14070000	13920000	14300000	0.000545668	2.75481
Com_637_pos	L-Dihydroorotic acid	Amino Acid And Derivatives	36640000	41640000	40720000	33960000	35080000	31070000	0.031814	3.35109
Com_647_pos	L-serine	Amino Acid And Derivatives	1939000	1672000	1866000	2454000	2215000	2504000	0.00912029	1.06269
Com_651_pos	Acetylcholine	Cholines	17820000	16390000	19450000	14930000	14160000	14220000	0.0197998	2.57311
Com_655_pos	2-Aminoisobutyric acid	Amino Acid And Derivatives	66140000	62560000	66050000	71320000	69450000	68260000	0.0322135	2.98517
Com_658_pos	Maltotriitol	Sugar Alcohols	2417000	2451000	2478000	3064000	3371000	2866000	0.011653	1.14546
Com_683_pos	3-Amino-2-methylpropanoic acid	Amino Acid And Derivatives	7406000	5988000	7258000	10020000	9750000	10080000	0.0026611	2.52431
Com_686_pos	L-Glutamic acid	Amino Acid And Derivatives	141400000	157100000	123200000	199300000	201700000	192700000	0.00485174	10.8999
Com_693_pos	N-Methyl-Trans-4-Hydroxy-L-Proline	Amino Acid And Derivatives	2795000	2499000	2143000	4405000	4151000	3853000	0.00256494	1.86432
Com_700_pos	Luteolin-4'-O-glucoside	Flavonoids	3249000	2755000	2890000	4146000	3630000	3611000	0.0221848	1.26358
Com_701_pos	Geranylacetone	Terpenoids	3041000	1331000	2183000	5346000	5909000	5606000	0.00271599	2.65781
Com_704_pos	Solanidine	Steroids and steroid derivatives	2660000	2540000	3087000	4548000	4394000	4002000	0.00260784	1.82143
Com_726_pos	3-Butylidenephthalide	Organoheterocyclic compounds	3768000	2730000	3736000	5145000	5806000	5699000	0.00577362	2.07497
Com_75_neg	Phosphoenolpyruvate	Organic Acid And Its Derivatives	1894000	1280000	1412000	3629000	3527000	3484000	0.000458573	2.0754
Com_772_pos	Limocitrin O-hexoside	Flavonoids	2172000	1755000	2907000	4570000	4987000	3905000	0.00870645	2.12677
Com_775_pos	Imidazole-4-acetate	Organoheterocyclic compounds	8394000	7408000	7451000	8782000	8911000	8660000	0.0350763	1.35274
Com_799_pos	p-Coumaraldehyde	Phenylpropanoids and polyketides	1189000	1250000	933600	1871000	1661000	1682000	0.00644795	1.12396
Com_841_pos	Dl-2-Aminooctanoic Acid	organic amino	950400	972300	1103000	1473000	1544000	1500000	0.000665785	1.03677
Com_864_pos	Oleamide	Fatty Acyls	28610000	19450000	21880000	42080000	31380000	36800000	0.0312228	4.99024
Com_867_pos	Nicotianamine	Amino Acid And Derivatives	6382000	5989000	5466000	11600000	12670000	12670000	0.000137985	3.70026
Com_905_pos	2-Methoxyhexadecanoate	Fatty Acyls	3839000	3515000	4060000	5336000	4285000	5060000	0.0364898	1.42784
Com_923_pos	Ferruginol	Terpenoids	3872000	2596000	3371000	5701000	6517000	5831000	0.00367302	2.3656
Com_96_neg	N-Acetylornithine	Amino Acid And Derivatives	13430000	13900000	14840000	10290000	11010000	9869000	0.00231878	2.76183
