# Supplementary material for: Integrated Metabolomics, Transcriptome and Functional Analysis Reveal Key Genes Are Involved in Tree Age-Induced Amino Acid Accumulation in Torreya grandis Nuts
Source: Int J Mol Sci. 2023 Dec 1;24(23):17025. doi: 10.3390/ijms242317025 (PMC10706915; doi:10.3390/ijms242317025)
Supplement: Supplementary file 1 [file ijms-24-17025-s001.zip › Table S5.xlsx]

## Sheet: Sheet1
Table S5. Quality of transcriptome sequencing data.
sample	library	raw_reads	raw_bases	clean_reads	clean_bases	error_rate	Q20	Q30	GC_pct
Young_1	FRAS220188603-2r	47723900	7.16G	46892080	7.03G	0.03	97.78	93.77	44.56
Young_2	FRAS220188604-2r	50527300	7.58G	49324898	7.4G	0.03	97.73	93.62	44.09
Young_3	FRAS220188605-2r	47486424	7.12G	46241434	6.94G	0.03	97.94	94.08	44.59
Old_1	FRAS220188609-2r	43235130	6.49G	41814910	6.27G	0.03	97.7	93.56	43.64
Old_2	FRAS220188610-2r	39663780	5.95G	39620096	5.94G	0.03	97.84	93.84	43.57
Old_3	FRAS220188611-2r	46665134	7G	44493324	6.67G	0.02	98.04	94.36	43.4
