# Supplementary material for: Integrated Metabolomics, Transcriptome and Functional Analysis Reveal Key Genes Are Involved in Tree Age-Induced Amino Acid Accumulation in Torreya grandis Nuts
Source: Int J Mol Sci. 2023 Dec 1;24(23):17025. doi: 10.3390/ijms242317025 (PMC10706915; doi:10.3390/ijms242317025)
Supplement: Supplementary file 1 [file ijms-24-17025-s001.zip › Table S6.xlsx]

## Sheet: Sheet1
Table S6. Differential expressed genes in T. grandis nuts of old and young tree.
gene_id	Old_1	Old_2	Old_3	Young_1	Young_2	Young_3	log2FoldChange	Pvalue
novel.615	41045.9	37290.9	35105.6	1572.41	1957.04	1521.32	4.48871	0
novel.700	25199.3	27668.4	28237.8	935.356	967.15	1063.59	4.77343	0
evm.model.BG.1091.p	14906.4	14155.5	13721.7	313.354	354.155	279.193	5.49572	0
evm016288L.1	24627.1	24213.9	24667.8	7062.22	7013.15	7337.83	1.77948	6.46382e-256
evm003616L.6	4010.57	4582.6	4443.49	813.967	763.401	696.083	2.51943	1.23758e-198
evm012831L.6	4199.88	4366.9	4380.45	1093.44	1097.44	1050.3	1.9979	4.43378e-184
evm005180L.2	1920.74	1617.12	1756.98	187.259	142.537	167.136	3.41578	2.18706e-177
evm018935L.3	2480.15	2558.94	2636.48	438.507	438.978	494.76	2.48438	3.52706e-177
evm008579L.9	1364.51	1475.96	1425.8	134.563	99.6881	128.201	3.5603	3.42299e-174
evm010204L.18	1102.88	1040.06	1157.65	91.2772	79.5756	77.8701	3.73112	4.22771e-158
evm001582L.25	9023	10012.1	9436.28	2794.78	2990.64	2875.5	1.71672	1.04771e-157
novel.1221	1643.16	1448.86	1563.87	6963.42	5955.05	6510.7	-2.06067	2.27988e-155
evm001531L.60	434.984	658.367	526.294	3806.35	3965.66	3750.11	-2.83222	2.35341e-151
evm008767L.9	3106.57	3311.03	3122.75	829.023	768.648	778.701	2.00537	1.28068e-148
evm000847L.15	1266.67	1447.73	1349.76	6158.86	5296.59	6246.7	-2.12309	4.83958e-148
evm005641L.59	492.415	577.059	487.273	2661.15	2468.59	2645.68	-2.32178	9.06078e-143
evm002050L.24	4346.65	5244.35	4452.49	16805.4	15652.8	16801.9	-1.81077	4.75876e-134
evm001920L.98	18775.6	18086.5	18125.1	7592	7465.24	7686.35	1.27367	1.39012e-129
evm011467L.41	1968.6	2032.69	1944.09	433.802	460.839	361.811	2.24118	3.38278e-111
asmbl_17795|g.14843	1930.31	2086.9	2088.17	554.25	536.917	518.501	1.92327	2.41511e-106
asmbl_36003|g.30220	772.123	868.412	724.405	2907.7	2759.79	2875.5	-1.85411	8.31315e-105
evm000991L.37	3326.72	3739.03	4017.25	975.819	1086.95	1059.79	1.82744	4.5083e-100
evm004410L.76	3174.64	3256.83	3236.81	926.887	1051.1	1071.19	1.66464	3.10594e-99
evm006497L.7	1099.69	1138.31	1056.59	3463.83	3169.03	3465.22	-1.61622	4.4055e-99
evm004604L.32	2773.69	2759.95	2970.66	825.259	916.431	926.844	1.67215	1.41377e-94
evm003094L.34	5159.19	4907.83	4972.78	2026.92	2023.49	1917.31	1.33345	1.01061e-93
asmbl_28684|g.24028	1047.58	1253.49	1232.69	4052.9	3635.99	3988.47	-1.72441	1.94608e-92
evm018143L.8	298.852	272.155	257.144	1370.1	1458.59	1250.67	-2.3012	1.95778e-92
evm005416L.1	4308.36	5216.12	4671.61	12941.6	12498.6	13067.9	-1.43986	4.7667e-92
evm002329L.26	2751.35	2531.83	2667.49	829.964	909.436	843.276	1.62191	2.00225e-90
asmbl_12056|g.10075	930.589	944.074	796.446	80.9262	71.7055	119.654	3.29757	1.42467e-88
evm011831L.50	626.42	708.055	534.299	42.3451	53.3419	51.2803	3.66607	2.9587e-85
evm003140L.8	529.638	752.097	534.299	14.115	14.8658	5.69781	5.70005	7.87024e-85
evm011262L.28	1445.34	1752.63	1988.11	6531.5	5861.49	6116.6	-1.83515	2.6314e-84
evm007498L.9	1453.85	1475.96	1371.77	400.867	361.151	351.365	1.94989	4.63962e-83
evm013100L.5	799.775	784.846	659.369	2865.35	2458.1	2668.48	-1.8333	9.39517e-83
evm006517L.22	193.563	259.733	200.112	1235.54	1206.75	1100.63	-2.44182	2.00789e-82
evm018105L.5	5570.77	5189.02	5278.95	11616.7	11309.4	11238.9	-1.09091	4.49986e-81
evm012817L.4	119.115	190.847	169.095	1354.1	1109.69	1048.4	-2.87536	5.87943e-79
evm023168L.8	490.288	598.516	605.339	2030.68	2291.95	2008.48	-1.90204	1.90296e-78
novel.2145	1108.2	903.42	989.554	202.315	195.004	183.28	2.37001	7.48819e-78
evm006814L.17	4484.91	4449.34	4358.44	1493.37	1449.85	1764.42	1.49791	2.10944e-77
evm003845L.26	563.671	734.029	519.291	5.64601	4.37229	10.446	6.48471	1.30421e-76
evm013205L.2	1859.05	1351.74	1696.95	367.932	334.917	320.027	2.26292	2.19692e-76
evm011936L.3	411.586	400.892	444.249	1542.3	1408.75	1507.07	-1.82562	5.86609e-76
evm004250L.20	2228.1	2345.5	2399.34	783.855	863.964	797.694	1.51122	5.76839e-75
evm017680L.2	2928.96	2529.58	2528.41	895.834	778.267	859.42	1.657	7.78562e-75
evm000700L.83	745.535	964.401	913.511	2874.76	2774.65	2849.86	-1.69615	1.56647e-74
evm020210L.26	1872.88	2149.01	1890.06	4880.98	4862.86	4900.12	-1.30913	1.76974e-74
evm004767L.4	2171.73	2263.07	2064.15	5065.41	4872.48	4895.37	-1.19092	2.71897e-72
evm003429L.11	7368.14	9334.58	8579.8	3190	3016.88	3110.06	1.4402	1.03874e-71
evm010756L.40	6869.35	6634.49	6596.69	3243.63	3057.98	3199.32	1.08122	2.34766e-71
evm017517L.20	6990.59	7960.26	7258.06	19150.3	16395.2	19146.5	-1.30025	5.98444e-70
evm000056L.45	1699.52	1837.33	1837.03	619.179	571.895	614.414	1.57402	1.58403e-69
evm005452L.25	2604.59	2966.6	2351.32	7410.39	6958.06	6840.22	-1.42118	2.70772e-69
evm000014L.53	7066.1	7522.1	7209.03	15211.3	13948.5	15387.9	-1.03122	1.03043e-64
evm001966L.24	2180.24	2949.67	2350.31	7453.68	7149.56	7147.91	-1.54043	1.1402e-64
evm000724L.5	107.417	142.289	139.078	747.156	690.821	734.068	-2.48214	2.87037e-64
evm000626L.4	463.699	530.759	430.241	52.6961	53.3419	53.1796	3.16072	9.83292e-64
evm020149L.2	1510.21	1529.04	1734.97	495.908	508.06	531.796	1.63681	2.65214e-63
evm004460L.10	473.271	397.505	411.23	34.8171	41.9739	25.6402	3.64043	2.78138e-63
evm001008L.5	359.473	327.49	290.162	1240.24	1133.3	1275.36	-1.90163	1.28181e-62
evm014928L.12	486.034	519.466	490.274	62.1061	31.4805	50.3307	3.38366	1.31071e-62
asmbl_23762|g.19965	1045.45	1192.51	941.527	3032.85	3036.12	2854.6	-1.49001	1.77197e-62
evm008162L.24	11327.7	12247	11082.2	24102.8	22256.7	23060.9	-1.0023	2.02376e-62
evm016966L.16	13206.9	14979.8	13955.8	6807.21	7035.01	6785.15	1.03062	3.30278e-62
evm000144L.17	465.827	579.318	409.229	1997.75	1693.82	1984.74	-1.9664	5.64936e-62
evm006557L.49	496.669	563.508	560.313	47.9911	80.4501	55.0789	3.13704	6.34801e-62
evm010419L.10	361.6	338.782	378.212	21.643	18.3636	26.5898	4.02269	9.98066e-62
evm012951L.35	3020.43	3075.01	2954.65	1287.29	1367.65	1357.03	1.17338	2.25984e-60
evm010408L.2	519.003	518.337	585.327	75.2802	71.7055	93.0643	2.7594	4.28865e-60
evm000579L.32	5896.22	6688.69	5863.28	13255	12665.6	14138.2	-1.11879	5.99767e-59
evm010442L.19	3954.21	4256.24	4311.41	1948.82	1810.13	1933.46	1.13759	7.4364e-59
evm010251L.17	573.243	612.067	571.32	108.215	80.4501	106.359	2.57651	2.26664e-58
evm006197L.5	1786.73	1646.48	1759.98	3677.44	3745.3	3752.96	-1.10535	2.40475e-58
evm000936L.53	763.615	1148.47	895.501	182.554	152.156	151.942	2.52832	3.49326e-58
asmbl_7412|g.6075	340.33	360.239	336.188	9.41002	4.37229	8.54672	5.54987	3.99119e-58
evm002525L.9	723.201	872.929	781.437	181.613	185.385	181.38	2.11563	7.40936e-58
evm004624L.9	521.13	434.771	445.249	25.4071	53.3419	46.5321	3.47879	9.4654e-58
asmbl_6811|g.5537	643.436	596.257	584.327	95.9822	112.805	130.1	2.42846	2.12806e-55
evm001281L.2	540.274	555.603	511.286	98.8052	89.1946	103.51	2.46396	3.20923e-55
evm000895L.22	3514.97	3431.87	3784.12	1689.1	1567.9	1536.51	1.16291	6.0355e-55
evm001759L.3	1527.23	1534.68	1472.82	590.949	534.293	516.602	1.4657	1.37108e-54
evm004175L.30	1128.41	939.556	1147.64	315.236	284.199	283.941	1.86489	1.92346e-54
evm004564L.30	179.737	124.22	134.075	703.87	713.557	768.255	-2.31815	2.04718e-53
evm006006L.18	915.7	1324.64	929.52	3526.88	3520.56	3342.72	-1.71393	4.31528e-53
evm001118L.1	4617.85	4949.61	4633.59	2161.48	2143.29	2392.13	1.0845	6.13326e-53
evm014102L.12	493.478	581.576	702.393	102.569	95.3158	89.2657	2.63047	3.10225e-52
evm011044L.31	1353.87	1304.31	1288.72	2971.68	2744.92	2867.9	-1.12095	9.69122e-52
evm012973L.5	1660.17	2032.69	1650.92	4354.02	4259.48	4210.68	-1.26365	1.05065e-51
evm000976L.38	1483.63	1373.2	1420.79	306.767	418.865	450.127	1.86294	2.45543e-51
evm018287L.8	960.368	895.515	898.503	245.602	269.333	291.538	1.77214	4.2195e-51
evm012074L.12	1112.45	1272.69	1102.62	2938.75	2648.73	2739.7	-1.25615	1.65558e-50
evm012522L.23	2983.2	2911.27	2806.57	6298.13	5570.29	6465.12	-1.07518	1.75806e-50
evm005743L.3	195.69	268.767	275.154	1070.86	914.682	1142.41	-2.07985	5.00122e-50
evm001998L.15	1203.92	1283.99	1254.7	438.507	477.454	455.825	1.44748	3.53539e-49
evm007017L.10	278.645	367.014	260.146	1188.49	1044.98	1164.25	-1.90978	4.9085e-49
evm005593L.9	243.549	231.501	216.121	848.784	831.609	768.255	-1.82568	5.8924e-49
novel.377	910.382	767.907	908.508	241.838	246.597	211.769	1.88517	8.50243e-49
evm012924L.9	411.586	374.919	402.225	49.8731	37.6017	61.7263	2.99906	9.00839e-49
evm004175L.29	427.539	316.197	270.151	16.938	24.4848	24.6905	3.93646	1.88868e-48
evm002699L.12	1002.91	1057	1055.59	2281.93	2224.62	2292.42	-1.12579	1.92079e-48
evm000896L.25	232.913	281.189	251.141	1013.46	847.349	902.154	-1.85304	2.2882e-48
evm002476L.5	178.673	318.455	253.142	1238.36	1059.84	1309.55	-2.2671	3.03156e-48
evm008124L.3	620.038	631.265	686.384	1751.2	1568.78	1857.49	-1.41706	3.3241e-48
novel.1725	546.655	504.786	483.27	94.1002	107.558	106.359	2.31609	5.07451e-48
evm010464L.14	4872.03	5486.02	4475.5	10082.8	10669.3	10352.9	-1.06863	6.29692e-48
evm003480L.44	1622.95	1564.05	1611.9	3545.7	3190.02	3697.88	-1.12013	6.49861e-48
evm003429L.2	3510.72	4404.17	3753.1	8523.6	8429.77	8485.94	-1.1248	7.81703e-48
evm003313L.47	2914.07	3034.36	2439.36	7086.69	6185.04	7681.6	-1.3211	1.10325e-47
evm011273L.8	1851.61	1752.63	1684.94	3588.04	3507.45	3550.69	-1.00937	1.16315e-47
evm016237L.11	1289	1164.28	1191.67	352.876	426.735	428.286	1.59304	1.70025e-47
evm000322L.3	1953.71	1903.96	2125.19	710.457	857.843	739.766	1.37369	1.87125e-47
evm013450L.1	1817.57	1833.94	1707.96	3477.94	3608.89	3733.97	-1.01396	3.3668e-47
evm006851L.47	2282.34	2056.41	2136.2	4825.46	4309.33	5138.48	-1.1401	4.02497e-47
evm029577L.1	824.236	685.47	676.378	150.56	180.138	118.704	2.27983	6.48439e-47
evm005736L.20	3266.1	2927.08	3016.69	1411.5	1208.5	1390.27	1.20001	6.98482e-47
evm003730L.4	503.05	574.801	466.261	1422.8	1387.76	1429.2	-1.4587	7.37085e-47
evm004040L.24	824.236	833.405	909.509	2019.39	1912.44	2138.58	-1.24088	2.9759e-46
evm007674L.102	871.032	1094.27	918.514	2430.61	2325.18	2387.38	-1.30945	3.5421e-46
evm000404L.30	1996.25	2125.29	2146.2	961.704	935.669	958.182	1.13433	5.38691e-46
evm006718L.18	532.829	505.915	418.234	78.1032	96.1903	75.0212	2.54392	6.17387e-46
evm002699L.18	319.059	273.284	349.195	15.056	32.3549	24.6905	3.70071	6.30756e-46
evm012916L.2	1016.74	805.173	982.55	257.835	239.601	283.941	1.84506	7.30548e-46
evm010498L.21	1816.51	1809.1	1931.08	801.734	776.518	842.327	1.19942	1.05021e-45
evm005841L.32	230.786	350.075	250.14	6.58701	12.2424	8.54672	4.91361	1.39729e-45
evm004634L.7	1166.69	1238.81	1114.62	2635.75	2433.61	2715.01	-1.14532	2.74255e-45
evm.model.BG.1118.p	5218.75	5115.61	4687.62	13824.3	10344.8	14408.8	-1.3607	5.17997e-45
evm009485L.17	1817.57	1721.01	1757.98	731.159	679.453	792.946	1.2659	5.51231e-45
evm019385L.13	1072.04	1010.7	1208.68	362.286	339.289	388.401	1.59566	1.31044e-44
evm003596L.4	304.17	271.026	309.173	936.297	926.925	858.47	-1.62068	8.60357e-44
evm000977L.25	664.707	669.66	599.335	1788.84	1515.43	1868.88	-1.41997	1.97938e-43
evm005574L.80	2154.71	1836.2	2031.14	808.321	699.566	850.873	1.35314	2.26908e-43
evm028032L.9	668.961	619.972	593.332	96.9232	83.0734	150.992	2.51068	3.25842e-43
evm011331L.4	1063.53	1082.97	1132.63	340.643	419.739	383.653	1.51846	6.60212e-43
evm019779L.27	521.13	753.226	675.378	148.678	125.922	133.899	2.25532	6.75554e-43
evm013683L.9	1077.36	1208.32	1256.7	415.923	439.852	444.429	1.44602	7.98087e-43
evm020210L.23	925.272	842.439	835.467	2088.08	1986.77	1875.53	-1.19278	8.15452e-43
evm007367L.14	212.706	194.235	190.106	773.504	645.349	767.305	-1.87222	1.49718e-42
evm024460L.3	625.356	598.516	646.362	171.262	111.931	124.402	2.2001	1.82319e-42
novel.1592	202.071	219.079	191.107	706.693	675.955	792.946	-1.83027	2.46867e-42
evm010730L.5	812.538	750.968	740.414	254.071	237.852	223.164	1.68778	3.58862e-42
evm001652L.23	3022.55	2506.99	3141.76	1267.53	1132.42	1215.53	1.2627	6.06732e-42
evm018707L.4	1077.36	1324.64	1508.84	44.2271	27.9826	65.5248	4.83065	6.71254e-42
novel.707	98.9084	127.608	96.0537	494.967	519.428	496.659	-2.2316	7.31761e-42
evm003188L.30	1826.08	2221.28	2049.15	4320.14	4102.08	4453.79	-1.07882	8.56109e-42
evm.model.BG.917.p	593.45	527.371	497.278	1386.1	1323.93	1431.1	-1.35596	1.70784e-41
evm025277L.3	1675.06	1673.58	1824.02	593.772	688.198	750.212	1.34809	1.76476e-41
evm000059L.1	1760.14	1835.07	2050.15	838.433	813.245	779.651	1.2156	2.5071e-41
evm001295L.27	1184.77	1469.19	1067.6	3637.91	3011.63	3883.06	-1.50159	2.95228e-41
novel.1152	670.024	740.804	816.457	228.663	212.493	193.726	1.81093	3.74318e-41
evm001590L.2	1056.09	1228.65	1214.68	2552	2479.96	2470.95	-1.10038	6.15306e-41
evm005428L.3	2014.33	2003.33	2035.14	995.58	985.513	960.081	1.04121	6.3976e-41
evm003941L.19	256.311	367.014	242.135	1077.45	1059.84	1000.92	-1.86148	8.1385e-41
asmbl_40022|g.33691	1962.21	1975.1	1941.09	888.306	919.929	971.477	1.08052	9.95888e-41
novel.313	273.327	292.482	273.153	3.76401	2.62337	3.79854	6.37159	1.52623e-40
evm003272L.49	784.886	640.299	698.391	209.843	207.246	186.129	1.81562	1.86111e-40
evm007348L.1	549.845	699.021	585.327	151.501	161.775	153.841	1.97214	4.6136e-40
evm.model.BG.646.p	371.172	367.014	391.219	970.173	989.011	1054.1	-1.41511	9.40895e-40
evm013097L.1	335.012	433.641	364.204	58.3421	51.593	70.273	2.65404	1.628e-39
evm024576L.2	2179.17	2215.64	2013.13	4693.72	4050.49	5015.02	-1.10255	2.01035e-39
evm005025L.48	576.434	597.386	650.364	165.616	176.64	135.798	1.93087	2.80132e-39
evm011646L.23	211.643	236.018	215.12	718.926	713.557	674.241	-1.66947	5.73746e-39
evm021557L.21	496.669	664.013	543.304	97.8642	136.415	127.251	2.2347	8.21376e-39
evm018619L.4	2112.17	1943.48	2061.15	951.353	911.184	1015.16	1.08841	9.29161e-39
evm017517L.8	173.356	134.384	113.063	611.651	564.899	655.248	-2.12328	9.74527e-39
evm030632L.1	746.599	815.336	731.409	2023.15	1644.85	1982.84	-1.30126	1.60702e-38
evm.model.BG.980.p	3834.03	3437.51	3390.9	9475.89	7030.64	9949.33	-1.31095	2.61676e-38
evm001278L.2	1025.24	974.564	1000.56	375.46	398.753	402.645	1.35018	4.03372e-38
evm012924L.7	331.822	256.345	247.138	31.0531	34.1038	23.7409	3.22873	8.17659e-38
evm003861L.25	1082.67	1086.36	925.518	2214.18	2270.97	2168.97	-1.10542	1.1222e-37
novel.1593	225.469	223.596	199.111	13.174	17.4891	16.1438	3.78843	1.17014e-37
evm011044L.35	1537.87	1778.61	1387.78	3846.82	3288.83	4026.45	-1.24711	1.90708e-37
evm001403L.15	278.645	274.414	242.135	761.271	775.644	856.571	-1.59071	1.94657e-37
evm001621L.3	7510.65	9745.64	7245.05	18841.7	17608.1	17675.6	-1.14364	2.51075e-37
novel.181	676.406	584.964	623.349	168.439	201.125	173.783	1.79335	3.02593e-37
evm007729L.4	1120.96	1251.24	1230.69	519.433	495.817	481.465	1.2673	1.06464e-36
evm008315L.22	1083.74	1296.41	1427.8	3201.29	2743.17	3089.16	-1.24581	1.62099e-36
evm013509L.16	1846.29	1891.53	1626.91	3833.64	3375.4	3699.78	-1.02429	1.69084e-36
evm009017L.10	1003.97	1347.22	965.54	2699.73	2827.12	2851.76	-1.33811	2.37193e-36
evm006139L.4	315.869	387.341	259.145	994.639	996.007	1127.22	-1.69847	2.67484e-36
evm003959L.13	558.354	552.215	623.349	180.672	156.528	160.488	1.80184	2.69974e-36
evm014667L.10	3936.13	4163.64	3314.85	8463.37	7278.98	8645.48	-1.09552	4.47347e-36
evm011679L.14	355.219	369.273	345.193	44.2271	47.2207	75.9708	2.67835	4.81815e-36
evm004627L.17	202.071	193.106	184.103	7.52802	4.37229	6.64745	4.97344	7.01143e-36
evm005898L.2	1669.74	1568.56	1560.87	753.743	733.67	779.651	1.0822	1.03835e-35
evm000300L.8	648.754	580.447	549.307	140.209	120.675	179.481	2.01589	1.21297e-35
novel.1066	593.45	608.679	632.354	197.61	201.125	182.33	1.65824	1.63116e-35
evm011479L.21	1326.22	1744.73	1452.81	579.657	578.891	603.968	1.35951	2.50513e-35
evm001191L.10	839.126	922.617	831.465	336.879	285.073	263.999	1.54926	2.50663e-35
novel.1323	245.676	197.623	278.156	23.5251	24.4848	24.6905	3.31195	3.73556e-35
evm006230L.5	1699.52	1690.52	1796	877.955	819.366	799.593	1.05478	7.82921e-35
evm011262L.14	678.533	844.697	621.348	189.141	212.493	213.668	1.80007	1.29839e-34
evm002996L.32	262.692	286.836	225.126	887.365	729.297	803.392	-1.64507	1.35281e-34
evm001347L.3	591.323	877.446	653.366	1906.47	1970.15	1887.88	-1.44306	1.52564e-34
evm000436L.2	1062.47	1160.89	1010.57	424.392	431.107	458.674	1.29879	1.63766e-34
evm001638L.96	147.831	213.433	197.11	681.285	624.362	667.594	-1.82189	1.69915e-34
evm014505L.17	642.373	953.108	837.469	2067.38	2122.31	2168.97	-1.38659	2.06556e-34
evm008940L.37	1177.33	1259.14	1123.63	503.436	473.081	393.149	1.37735	2.25338e-34
evm002408L.4	615.784	750.968	723.405	216.43	143.411	130.1	2.09365	2.30366e-34
evm002466L.44	483.907	433.641	434.243	1144.26	1053.72	1291.5	-1.36777	3.29859e-34
evm003656L.58	482.843	467.52	428.24	1119.79	1100.07	1060.74	-1.25148	4.34289e-34
evm005737L.31	657.262	722.736	629.352	190.082	208.995	236.459	1.66044	5.85227e-34
evm018138L.40	1427.26	1721.01	1353.76	623.884	543.912	614.414	1.33682	6.36009e-34
evm007065L.18	1956.9	1794.42	2003.12	978.642	936.544	916.398	1.02345	8.31071e-34
evm001113L.156	1153.93	1160.89	1168.65	535.43	471.332	440.631	1.26719	8.43349e-34
evm001936L.19	1066.72	1255.75	1322.74	464.855	500.19	493.81	1.32114	1.40044e-33
evm011161L.21	403.078	498.01	448.251	113.861	109.307	116.805	1.9888	1.49364e-33
evm002774L.27	116.988	141.159	177.099	544.84	548.285	612.515	-1.96786	1.52733e-33
evm013620L.15	1431.51	1226.39	1134.63	2902.99	2764.16	2562.12	-1.1179	1.73485e-33
evm026588L.2	731.709	1075.07	952.533	292.652	281.575	246.905	1.748	1.78851e-33
evm011827L.15	674.279	755.485	729.408	249.366	269.333	243.107	1.50214	1.93361e-33
asmbl_27387|g.22925	799.775	893.256	801.448	2023.15	1719.18	1764.42	-1.1429	2.68798e-33
novel.1162	300.979	293.611	275.154	48.9321	45.4718	56.0285	2.53298	2.76042e-33
evm007873L.40	564.735	565.767	595.333	1299.52	1205	1298.15	-1.13911	7.45588e-33
evm004147L.14	1251.78	1430.79	1344.75	2916.17	2494.83	2749.19	-1.01886	8.38005e-33
novel.1452	207.389	294.741	321.18	918.418	934.795	842.327	-1.71054	8.6815e-33
evm003700L.3	241.422	325.231	199.111	5.64601	25.3593	17.0934	3.98097	1.07936e-32
evm011788L.32	784.886	895.515	748.419	1746.5	1701.69	1706.49	-1.08668	1.81121e-32
evm012850L.26	1259.22	1304.31	1382.77	572.129	611.246	626.759	1.12457	3.15953e-32
evm005669L.10	1362.38	1711.98	1601.9	665.288	701.315	651.45	1.21191	3.35598e-32
evm005104L.21	2203.64	2607.5	1922.08	5449.34	4565.54	4993.18	-1.15689	3.47778e-32
evm007747L.36	754.043	740.804	806.451	1621.35	1527.68	1559.3	-1.03208	6.4942e-32
evm000306L.60	1045.45	1199.29	1010.57	2394.85	2121.43	2231.64	-1.05232	9.62672e-32
evm005875L.18	4331.76	5326.79	4182.34	9498.47	8594.17	9970.22	-1.01997	1.06243e-31
evm002205L.12	895.493	911.325	816.457	366.991	332.294	343.768	1.33051	1.11119e-31
evm001699L.10	1213.49	1068.29	1259.7	526.02	468.709	503.307	1.24231	1.16192e-31
evm002645L.7	2736.46	3584.32	3574	6871.2	6845.25	6619.91	-1.03934	1.22991e-31
evm008948L.29	2167.48	2868.36	2711.52	5369.36	5212.64	5279.02	-1.03383	1.37024e-31
evm004575L.6	563.671	556.732	667.373	194.787	191.506	185.179	1.64607	1.8162e-31
evm002191L.18	428.603	441.546	418.234	106.333	115.428	127.251	1.88422	1.91269e-31
evm002487L.23	292.471	303.775	227.127	788.56	763.401	838.528	-1.53977	2.8371e-31
evm007875L.14	584.942	717.089	631.353	1512.19	1372.9	1463.39	-1.17003	2.96358e-31
evm003471L.5	733.836	643.687	687.385	250.307	248.346	203.222	1.55628	4.49337e-31
evm010196L.23	476.462	582.706	441.247	1442.56	1226.86	1221.23	-1.37614	5.3819e-31
evm004696L.16	5113.46	6191.81	5122.87	11694.8	9836.77	12664.3	-1.05776	8.10544e-31
evm001853L.41	353.092	372.661	248.139	60.2241	48.0951	55.0789	2.57577	1.17233e-30
evm019492L.4	1363.45	1136.05	1440.81	509.082	452.094	572.63	1.36254	1.34882e-30
evm000310L.29	276.518	260.862	274.153	42.3451	42.8484	56.0285	2.52474	1.41494e-30
evm000548L.7	408.396	353.463	384.215	104.451	86.5713	90.2154	2.02814	1.43132e-30
evm012205L.1	3004.47	2727.2	2439.36	5506.74	4926.69	5967.51	-1.00528	1.52566e-30
asmbl_35408|g.29727	614.721	468.649	515.288	155.265	160.026	137.697	1.81889	1.59219e-30
evm004316L.14	782.759	1092.01	790.442	2304.51	2079.46	2161.37	-1.29738	2.15527e-30
novel.916	857.206	996.02	832.466	361.345	349.783	304.833	1.40144	2.3701e-30
evm002609L.37	478.589	450.581	469.263	90.3362	115.428	143.395	2.00241	2.37454e-30
evm005304L.76	1534.68	1596.79	1513.85	762.212	646.224	772.054	1.09172	4.30586e-30
evm002265L.25	1173.07	1040.06	1081.61	489.321	485.324	411.192	1.24905	4.52372e-30
evm003573L.10	1569.77	2032.69	1459.82	7332.29	6179.79	7982.64	-2.08635	4.6797e-30
evm015104L.6	123.37	101.635	144.081	561.778	417.991	527.997	-2.02652	4.96093e-30
evm000090L.10	1234.76	1657.78	1292.72	3042.26	2960.91	3033.14	-1.11121	6.27614e-30
evm001113L.120	2096.22	2277.75	2017.13	4769	3928.94	5589.55	-1.16067	1.02137e-29
evm028835L.1	340.33	390.729	342.191	869.486	882.327	853.722	-1.28083	1.19982e-29
evm009262L.36	1150.74	1050.23	1019.57	477.088	493.194	471.969	1.15863	1.78572e-29
evm003725L.13	350.965	365.885	367.205	1038.87	808.873	1014.21	-1.4	1.87052e-29
evm006046L.43	1474.05	1330.29	1138.64	2626.34	2763.28	2668.48	-1.03176	1.94104e-29
evm004767L.3	1499.58	1549.36	1312.73	3124.13	2638.24	3192.67	-1.03813	2.52067e-29
evm000242L.33	448.81	596.257	432.242	1349.4	1174.4	1296.25	-1.37223	5.42347e-29
asmbl_28942|g.24240	193.563	258.604	224.125	28.2301	32.3549	33.2372	2.84856	5.66835e-29
evm016082L.16	689.168	540.923	561.314	1475.49	1356.28	1319.99	-1.21239	5.85084e-29
evm012360L.20	168.038	137.772	156.087	4.70501	4.37229	5.69781	4.97055	5.98589e-29
evm009599L.3	138.259	214.562	117.065	639.881	661.09	584.975	-2.00981	6.12236e-29
evm007873L.26	1544.25	1664.55	1277.71	3279.39	3059.73	2925.83	-1.047	7.00527e-29
evm002754L.53	816.792	762.26	666.373	1695.69	1533.8	1562.15	-1.09413	9.4706e-29
evm009278L.1	1158.19	1245.59	1649.92	505.318	537.791	490.962	1.40219	1.31977e-28
evm007563L.2	503.05	577.059	545.305	1307.99	1122.8	1436.8	-1.25056	1.39919e-28
evm005025L.5	3126.78	4090.23	2999.68	7273	6933.57	6870.61	-1.0452	1.52942e-28
evm000384L.42	359.473	447.193	243.136	2429.67	2186.14	2557.37	-2.77358	1.55425e-28
evm014265L.5	561.544	651.591	490.274	1263.77	1505.82	1352.28	-1.27665	1.56094e-28
evm005783L.65	1871.81	2676.38	1656.93	10930.7	10679.7	11223.7	-2.40388	1.591e-28
evm008387L.9	829.554	1223	874.489	2379.79	2296.32	2492.79	-1.29337	1.7286e-28
evm.model.BG.71.p	508.368	348.946	424.237	95.9822	56.8397	97.8124	2.35827	1.75086e-28
evm008103L.1	497.732	580.447	475.266	1117.91	1295.07	1187.99	-1.21448	2.1506e-28
evm.model.BG.960.p	752.98	596.257	649.363	190.082	243.974	166.186	1.7336	2.86573e-28
evm001270L.27	405.205	513.82	433.242	130.799	127.671	132.949	1.78813	5.68317e-28
evm004453L.40	249.93	271.026	308.172	52.6961	54.2163	58.8774	2.32322	7.81303e-28
evm015597L.36	248.866	196.494	200.112	35.7581	20.987	18.9927	3.09375	8.58892e-28
evm009262L.63	287.153	324.102	231.129	846.902	722.302	834.73	-1.51492	8.6158e-28
evm009909L.14	644.5	510.432	623.349	207.02	183.636	149.093	1.72035	1.04356e-27
evm003802L.28	407.332	446.063	521.292	122.33	145.16	112.057	1.85559	1.3155e-27
evm002265L.7	1768.65	1526.78	1807.01	789.501	884.951	792.946	1.04821	1.54591e-27
evm004411L.12	148.894	142.289	140.078	7.52802	5.24674	8.54672	4.34565	1.61592e-27
novel.1871	1418.75	1436.44	1506.84	756.566	621.739	711.277	1.06265	1.66899e-27
evm007327L.15	192.499	261.992	319.179	43.2861	32.3549	33.2372	2.83115	1.70649e-27
evm011885L.13	64.8754	64.3687	80.0448	290.77	320.926	319.078	-2.15021	3.44477e-27
evm010766L.56	1062.47	938.427	962.539	414.982	457.341	449.178	1.1649	3.50294e-27
evm011305L.16	94.6542	156.969	94.0526	450.74	490.571	474.818	-2.0396	3.64646e-27
evm003751L.23	131.878	172.779	155.087	11.292	9.61903	12.3453	3.79205	5.41022e-27
evm012850L.20	843.38	1082.97	1049.59	2032.56	1992.89	2083.5	-1.03768	8.0864e-27
evm019355L.2	679.596	584.964	591.331	1345.63	1222.49	1398.81	-1.09556	9.55079e-27
evm001278L.5	236.104	237.148	235.132	47.9911	44.5973	38.9351	2.42866	1.12564e-26
evm008184L.34	840.189	748.709	893.5	246.543	346.285	304.833	1.46686	1.17946e-26
evm001037L.9	148.894	181.813	133.074	12.233	4.37229	1.89927	4.6518	1.44983e-26
evm000331L.33	220.151	257.475	242.135	36.6991	43.7229	49.381	2.47103	1.64025e-26
evm003297L.8	388.189	422.349	328.184	967.35	867.462	930.643	-1.28167	1.78671e-26
evm008879L.17	503.05	487.847	518.29	1103.8	1213.75	1009.46	-1.14044	2.01885e-26
novel.517	123.37	151.323	181.101	12.233	6.99566	9.49635	3.99498	2.04272e-26
novel.1160	141.45	149.064	147.082	438.507	455.592	445.379	-1.61425	2.54128e-26
evm002254L.25	584.942	807.431	679.38	1675.92	1458.59	1622.93	-1.20001	2.58029e-26
evm017709L.2	0	9.0342	4.00224	163.734	147.783	175.683	-5.25114	3.81777e-26
asmbl_43873|g.36956	116.988	95.9883	99.0554	380.165	354.155	389.351	-1.84784	4.48152e-26
evm004023L.1	780.632	825.5	802.449	303.944	338.415	369.408	1.25126	4.65905e-26
evm001315L.51	422.222	607.55	517.289	123.271	156.528	156.69	1.82435	5.76262e-26
evm008563L.1	273.327	229.243	234.131	15.056	39.3506	40.8343	2.94849	9.15776e-26
evm000847L.80	164.847	125.349	148.083	9.41002	0.874457	7.59708	4.63889	9.84559e-26
evm003212L.21	980.575	910.195	902.505	387.693	452.969	372.257	1.20241	1.02493e-25
evm019575L.9	833.808	822.112	789.442	358.522	282.45	354.214	1.29816	1.15592e-25
evm006726L.53	824.236	789.363	803.45	368.873	362.9	354.214	1.15427	1.33873e-25
evm019438L.1	417.968	414.444	443.248	923.123	949.661	1173.75	-1.25521	1.39645e-25
evm009278L.3	454.128	502.527	600.336	163.734	176.64	132.949	1.71717	2.60752e-25
evm018138L.42	1134.79	1151.86	1082.61	542.958	502.813	582.127	1.04981	2.95512e-25
novel.1787	349.902	408.797	342.191	101.628	105.809	106.359	1.80984	3.05505e-25
evm006983L.3	892.302	906.808	791.443	383.929	387.385	384.602	1.16361	3.29934e-25
evm007897L.6	85.0825	128.737	111.062	459.209	357.653	434.933	-1.94708	3.47648e-25
evm010397L.3	1487.88	2167.08	1787	6737.57	5634.13	6609.46	-1.80251	4.25317e-25
evm004802L.23	355.219	529.63	422.236	1295.76	1014.37	1186.09	-1.42039	4.35802e-25
novel.2102	112.734	136.642	120.067	407.454	397.878	396.948	-1.70381	4.48903e-25
evm002904L.19	357.346	369.273	350.196	808.321	774.769	811.938	-1.15358	6.8574e-25
novel.511	1804.81	2470.85	2541.42	889.247	1086.95	948.686	1.22044	7.60908e-25
evm019804L.5	532.829	595.128	511.286	190.082	208.121	205.121	1.44101	8.35309e-25
evm010531L.4	262.692	339.912	394.221	86.5722	63.8354	59.827	2.24667	1.03646e-24
evm016791L.5	143.577	121.962	138.077	1.882	9.61903	6.64745	4.46067	1.07186e-24
evm000290L.3	849.761	901.161	742.415	8.46902	10.4935	32.2876	5.60824	1.1354e-24
evm004004L.3	910.382	852.602	921.516	402.749	344.536	427.336	1.19379	1.26215e-24
evm029267L.2	915.7	1077.33	948.531	466.737	362.025	416.89	1.24016	1.76737e-24
evm.model.BG.427.p	745.535	623.36	625.35	244.661	149.532	222.215	1.69598	1.77152e-24
evm006776L.42	410.523	389.6	271.152	968.291	899.817	981.923	-1.41343	1.97432e-24
evm002667L.4	474.335	442.676	464.26	170.321	143.411	162.388	1.53793	2.20535e-24
evm006286L.1	103.162	160.357	137.077	4.70501	3.49783	3.79854	5.06365	2.26365e-24
evm000014L.88	373.299	465.261	401.224	1003.11	935.669	887.909	-1.19012	2.5656e-24
evm000700L.106	235.04	285.706	284.159	764.094	618.241	747.363	-1.40331	2.90289e-24
evm005837L.42	907.192	775.812	834.467	378.283	343.662	384.602	1.18681	3.04006e-24
evm011242L.12	499.86	526.242	504.282	1116.03	996.007	1036.05	-1.04069	3.05276e-24
evm002225L.5	403.078	463.003	462.259	1073.68	901.565	1192.74	-1.25347	3.0774e-24
evm015264L.2	147.831	166.003	154.086	9.41002	17.4891	19.9423	3.31838	4.13781e-24
novel.1762	219.087	233.76	257.144	32.9351	46.3462	53.1796	2.42226	4.30927e-24
evm023539L.37	129.751	212.304	186.104	0.941002	2.62337	1.89927	6.58047	4.43574e-24
evm001471L.3	190.372	143.418	126.071	13.174	10.4935	17.0934	3.50086	7.23216e-24
evm003255L.33	464.763	635.782	530.297	1290.11	1134.17	1276.31	-1.18295	1.16052e-23
evm014809L.7	98.9084	132.125	189.106	3.76401	6.99566	8.54672	4.44378	1.18117e-23
novel.672	948.67	876.317	1001.56	336.879	438.103	429.235	1.23079	1.53625e-23
evm.model.BG.522.p	329.695	464.132	367.205	898.657	1022.24	923.995	-1.29475	2.14885e-23
evm002829L.7	609.403	510.432	568.318	227.722	202	214.618	1.39058	2.25693e-23
asmbl_505|g.357	491.351	540.923	519.291	988.052	1067.71	1130.07	-1.03823	2.82768e-23
evm000513L.17	531.765	573.672	466.261	193.846	199.376	165.237	1.49115	3.75484e-23
asmbl_42839|g.36014	2171.73	2181.76	2425.36	1194.13	1232.11	935.391	1.01163	3.84876e-23
novel.823	344.584	264.25	299.167	75.2802	83.9479	63.6256	2.0252	3.89489e-23
evm011782L.12	1122.03	1381.1	970.543	2520	2381.15	2317.11	-1.0563	4.38159e-23
evm002008L.30	203.134	145.676	238.133	14.115	24.4848	31.338	3.07038	6.32153e-23
evm010877L.2	394.57	343.299	366.205	822.436	763.401	903.103	-1.17185	1.12973e-22
evm012840L.6	412.65	374.919	429.24	128.917	141.662	140.546	1.56573	1.23477e-22
evm017354L.21	357.346	544.31	405.227	1431.26	989.011	1216.48	-1.47753	1.58844e-22
evm004175L.26	258.438	260.862	257.144	652.114	591.133	600.17	-1.24738	1.64861e-22
evm001864L.10	1659.11	1317.86	1476.83	661.524	608.622	784.399	1.11709	1.86943e-22
evm011430L.2	781.695	693.375	717.401	347.23	306.06	314.329	1.18062	1.9411e-22
novel.915	235.04	228.113	268.15	46.1091	63.8354	49.381	2.19621	2.30151e-22
evm005025L.16	125.497	97.1176	102.057	447.917	319.177	405.494	-1.85151	2.36087e-22
novel.1648	466.89	415.573	440.246	135.504	163.524	162.388	1.519	2.50244e-22
evm000502L.3	143.577	187.46	162.091	3.76401	13.1169	22.7913	3.63716	2.51703e-22
evm028032L.10	208.452	180.684	164.092	26.3481	18.3636	35.1365	2.79799	2.69574e-22
evm002465L.7	222.278	212.304	155.087	555.191	562.276	537.494	-1.49134	2.85344e-22
novel.432	361.6	427.995	432.242	128.917	144.285	132.949	1.58824	3.05746e-22
evm012988L.1	36.16	50.8174	28.0157	218.312	195.004	260.2	-2.55739	3.33851e-22
evm001557L.10	315.869	348.946	307.172	804.557	695.194	717.924	-1.19082	5.14648e-22
novel.1168	568.989	411.056	570.319	136.445	153.904	189.927	1.6921	5.43977e-22
evm011500L.6	1048.64	880.834	943.528	482.734	437.229	446.329	1.07283	5.89539e-22
evm017466L.1	143.577	111.798	91.0509	413.1	380.389	383.653	-1.76629	8.72242e-22
evm008519L.9	119.115	97.1176	156.087	5.64601	0	6.64745	4.95115	1.218e-21
novel.467	434.984	362.497	339.19	113.861	104.935	130.1	1.70493	1.31863e-21
evm017680L.3	956.114	1177.83	1046.59	504.377	463.462	537.494	1.07934	1.34229e-21
evm009241L.6	462.636	379.436	599.335	152.442	114.554	148.143	1.79857	1.77258e-21
evm009719L.50	203.134	178.425	173.097	36.6991	34.1038	28.4891	2.48094	1.88523e-21
evm009392L.20	696.613	830.017	591.331	1662.75	1481.33	1420.65	-1.10926	2.12256e-21
evm002493L.31	353.092	318.455	339.19	772.563	683.826	780.6	-1.14525	2.43396e-21
novel.998	107.417	105.023	113.063	3.76401	5.24674	6.64745	4.37872	2.72286e-21
evm001592L.5	179.737	181.813	224.125	43.2861	30.606	30.3883	2.4921	2.88533e-21
evm004901L.6	233.977	332.007	247.138	757.507	643.601	713.176	-1.3805	2.8982e-21
novel.206	409.459	370.402	415.232	123.271	139.039	149.093	1.53898	3.13698e-21
evm018009L.44	665.77	710.314	605.339	1482.08	1175.27	1457.69	-1.05474	3.26911e-21
evm012063L.13	109.544	106.152	119.067	2.82301	6.99566	8.54672	4.18616	4.55885e-21
evm007885L.31	586.006	488.976	450.252	1109.44	1003.88	1175.65	-1.10874	5.10524e-21
evm014570L.30	142.513	143.418	191.107	2.82301	20.1125	16.1438	3.60122	7.6821e-21
evm001866L.22	390.316	320.714	277.155	89.3952	101.437	75.9708	1.88678	9.04537e-21
evm005937L.35	286.09	333.136	393.22	108.215	94.4414	86.4168	1.80909	9.62945e-21
evm011934L.5	163.784	181.813	171.096	17.879	35.8527	22.7913	2.74826	9.93039e-21
evm002185L.32	291.407	228.113	321.18	58.3421	55.9653	81.6686	2.10416	1.0042e-20
evm016877L.15	195.69	206.657	203.114	45.1681	40.225	22.7913	2.4821	1.0293e-20
evm009133L.21	682.787	636.911	727.407	283.242	193.255	289.639	1.42015	1.17188e-20
evm014120L.16	565.798	478.812	596.334	214.548	159.151	216.517	1.47765	1.18423e-20
evm001557L.48	128.687	164.874	165.092	25.4071	14.8658	8.54672	3.23236	1.20811e-20
evm006887L.10	484.97	610.938	589.33	1243.06	1100.07	1114.87	-1.03708	1.53782e-20
evm008121L.12	206.325	307.163	220.123	716.103	592.008	689.435	-1.44718	1.71094e-20
novel.56	600.895	568.025	550.308	211.725	226.484	266.848	1.28631	1.74728e-20
novel.257	259.502	221.338	225.126	64.9291	39.3506	32.2876	2.37132	2.37048e-20
evm012699L.7	156.339	127.608	101.057	2.82301	0	2.84891	6.11811	3.39659e-20
evm001778L.10	94.6542	70.015	80.0448	377.342	257.09	314.329	-1.95302	3.46462e-20
evm007941L.5	147.831	173.908	221.124	7.52802	23.6103	29.4387	3.16271	3.64863e-20
evm012859L.4	525.384	717.089	562.315	186.318	135.541	237.409	1.69168	3.91041e-20
evm005304L.24	381.808	347.817	363.203	99.7462	78.7012	134.848	1.80546	4.22993e-20
evm016708L.23	290.344	342.17	348.195	787.619	662.839	778.701	-1.18402	4.53062e-20
evm009719L.55	723.201	680.953	623.349	306.767	316.554	304.833	1.12666	4.61372e-20
evm001452L.1	223.341	232.631	258.144	546.722	566.648	556.486	-1.22461	5.45877e-20
evm002726L.6	174.419	181.813	210.118	25.4071	41.9739	37.9854	2.4241	8.72636e-20
evm005452L.19	156.339	130.996	154.086	452.622	436.354	367.509	-1.50794	9.18412e-20
evm003321L.57	420.095	584.964	571.32	1154.61	1184.89	1075.94	-1.11573	9.21823e-20
evm001436L.20	87.2095	126.479	154.086	8.46902	12.2424	3.79854	3.89599	1.02851e-19
evm004453L.39	488.161	566.896	560.313	236.192	224.736	215.567	1.25563	1.04512e-19
novel.1640	456.255	529.63	582.326	157.147	172.268	225.064	1.50102	1.05736e-19
evm012375L.5	529.638	670.789	529.296	1279.76	1077.33	1260.17	-1.0653	1.14163e-19
evm012925L.6	240.358	184.072	182.102	37.6401	47.2207	39.8847	2.27954	1.3071e-19
evm.model.BG.88.p	210.579	219.079	215.12	510.964	496.692	509.954	-1.235	1.42505e-19
evm002939L.1	151.021	216.821	122.068	15.997	21.8614	25.6402	2.94572	1.75491e-19
novel.2380	379.681	371.531	359.201	131.74	143.411	127.251	1.46335	1.83839e-19
evm012924L.2	145.704	155.84	122.068	15.997	18.3636	23.7409	2.86655	1.93307e-19
evm003055L.68	765.742	1008.44	861.482	304.885	327.047	433.034	1.30756	2.02094e-19
evm002016L.22	151.021	182.942	152.085	501.554	384.761	488.113	-1.50063	2.28388e-19
asmbl_30962|g.26005	225.469	274.414	267.149	623.884	549.159	634.356	-1.23638	2.35409e-19
evm002582L.20	425.412	475.425	446.25	1083.09	826.362	971.477	-1.09662	2.35422e-19
evm016288L.2	311.615	391.858	338.189	86.5722	104.06	126.302	1.71646	2.73758e-19
evm002948L.27	91.4637	68.8858	104.058	334.997	268.458	373.207	-1.88054	2.79662e-19
evm003672L.43	415.841	296.999	316.177	116.684	88.3202	94.9635	1.77973	3.10573e-19
evm003065L.66	952.924	846.956	969.542	398.985	473.081	479.566	1.03507	3.58917e-19
evm009807L.24	56.3671	56.4637	74.0414	252.189	229.982	242.157	-1.95097	5.10242e-19
evm004536L.28	741.281	1169.93	787.441	311.472	356.779	358.013	1.39378	5.13629e-19
evm023168L.7	144.64	163.745	202.113	487.439	467.835	431.134	-1.43951	5.41976e-19
evm013057L.36	198.88	188.589	217.121	14.115	47.2207	25.6402	2.78917	5.69333e-19
evm006703L.6	323.313	363.626	452.253	802.675	928.674	848.024	-1.17787	5.79448e-19
evm023539L.39	280.772	367.014	252.141	63.9881	66.4588	96.8628	1.98557	8.81493e-19
asmbl_38477|g.32363	666.834	787.104	731.409	344.407	306.934	364.66	1.10548	9.72578e-19
evm015612L.8	75.5107	120.832	109.061	5.64601	6.1212	7.59708	3.98054	1.67927e-18
evm000660L.32	270.137	257.475	277.155	83.7492	84.8224	81.6686	1.68537	1.76835e-18
evm000111L.37	455.191	503.656	551.308	216.43	171.394	211.769	1.33436	1.92192e-18
evm009505L.7	191.436	175.038	180.101	36.6991	45.4718	26.5898	2.32515	1.92696e-18
evm012699L.5	87.2095	105.023	101.057	3.76401	8.74457	5.69781	3.99881	2.0787e-18
evm003059L.3	76.5742	129.867	88.0493	385.811	334.043	310.531	-1.8107	2.19523e-18
evm010976L.6	31.9059	46.3003	33.0185	166.557	195.878	188.977	-2.31474	2.19604e-18
evm028414L.1	115.925	123.091	150.084	13.174	19.2381	18.9927	2.91901	2.38027e-18
evm002730L.8	300.979	376.048	273.153	99.7462	103.186	76.9205	1.76096	2.99098e-18
evm002525L.5	243.549	413.315	289.162	802.675	827.237	779.651	-1.351	3.73629e-18
evm000431L.25	441.365	426.866	428.24	192.905	153.03	169.985	1.33049	4.66391e-18
evm002699L.20	87.2095	88.0834	111.062	4.70501	3.49783	8.54672	4.10732	5.39597e-18
evm005977L.22	76.5742	66.6272	55.0308	279.478	205.497	305.783	-1.99697	6.63796e-18
evm016930L.5	613.657	722.736	701.392	291.711	348.034	276.344	1.15215	7.04428e-18
evm002366L.14	357.346	329.748	377.211	118.566	139.913	130.1	1.45338	7.13513e-18
evm009719L.41	327.568	309.421	341.191	127.035	110.182	106.359	1.51027	8.10048e-18
evm018143L.31	181.864	211.174	176.099	553.309	423.237	483.364	-1.36002	8.44655e-18
evm018242L.3	165.911	207.787	159.089	15.056	33.2294	37.9854	2.62412	9.15627e-18
evm005486L.53	403.078	413.315	374.209	131.74	166.147	156.69	1.38769	1.00152e-17
evm003401L.13	336.076	382.824	331.185	711.398	683.826	808.14	-1.06993	1.06056e-17
evm003169L.8	210.579	186.33	163.091	40.4631	45.4718	40.8343	2.14151	1.07924e-17
evm021684L.3	709.375	671.918	677.379	342.525	357.653	310.531	1.02576	1.13988e-17
evm004812L.5	328.631	400.892	390.218	786.678	809.747	715.075	-1.04612	1.42776e-17
evm005693L.4	791.267	600.774	701.392	334.997	316.554	288.689	1.15514	1.53892e-17
evm006541L.57	197.817	242.794	283.158	64.9291	67.3332	43.6832	2.03888	1.73991e-17
evm003686L.13	254.184	364.756	274.153	709.516	648.847	703.68	-1.209	2.35944e-17
novel.1386	226.532	173.908	232.13	60.2241	47.2207	46.5321	2.04054	2.7737e-17
evm000818L.13	347.775	381.695	383.214	118.566	86.5713	150.992	1.64636	3.3114e-17
evm004132L.29	308.424	261.992	235.132	697.283	557.904	618.213	-1.21793	3.44101e-17
evm016237L.16	92.5272	110.669	97.0543	316.177	287.696	286.79	-1.57004	3.57779e-17
evm009821L.13	172.292	175.038	133.074	505.318	380.389	428.286	-1.45328	3.91605e-17
evm003209L.19	359.473	326.36	326.182	638.94	753.782	693.234	-1.04386	4.10923e-17
novel.466	84.0189	132.125	89.0498	9.41002	3.49783	9.49635	3.77874	4.37832e-17
evm021597L.2	348.838	437.029	307.172	890.188	740.665	805.291	-1.15807	4.45247e-17
evm012870L.13	365.855	364.756	407.228	150.56	132.918	158.589	1.36562	4.53698e-17
evm003470L.30	615.784	520.596	534.299	228.663	250.095	267.797	1.16227	4.85621e-17
evm005667L.1	49.986	42.9124	59.033	181.613	216.865	220.315	-2.02237	4.87207e-17
evm000579L.30	182.927	195.365	144.081	404.631	457.341	484.314	-1.36834	5.13862e-17
evm002366L.10	598.768	438.159	531.297	189.141	222.112	223.164	1.30592	5.44148e-17
evm006888L.9	224.405	403.151	295.165	802.675	836.856	734.068	-1.36502	5.49281e-17
evm009167L.12	5246.4	7251.07	4898.74	17547.8	16348	16855.1	-1.54475	5.79858e-17
evm007519L.18	243.549	241.665	176.099	56.4601	56.8397	57.9278	1.94825	6.14285e-17
evm001587L.11	632.801	626.747	586.328	280.419	305.186	311.48	1.04054	6.53357e-17
evm003433L.19	252.057	391.858	417.233	15.997	14.8658	2.84891	4.9722	6.57056e-17
evm000065L.17	772.123	743.063	703.394	326.528	402.25	366.559	1.01725	6.57588e-17
evm009719L.47	189.308	250.699	207.116	59.2831	58.5886	53.1796	1.91824	6.6141e-17
evm008154L.8	81.8919	116.315	75.042	321.823	291.194	281.092	-1.71463	6.62469e-17
evm013957L.43	119.115	213.433	113.063	469.56	466.96	476.717	-1.66962	7.29825e-17
novel.1219	67.0024	77.9199	79.0442	256.894	240.476	238.358	-1.71563	8.25215e-17
evm002876L.5	54.2401	68.8858	43.0241	233.369	198.502	222.215	-1.98198	1.02419e-16
evm000455L.4	488.161	601.903	426.238	975.819	1097.44	1026.56	-1.03362	1.04353e-16
evm001172L.116	340.33	498.01	379.212	864.781	857.843	889.808	-1.10302	1.10617e-16
evm003103L.26	15.953	28.2319	28.0157	148.678	160.026	128.201	-2.59781	1.11007e-16
novel.1096	32.9695	55.3345	46.0258	196.669	197.627	183.28	-2.10693	1.19354e-16
asmbl_4079|g.3406	162.72	220.209	154.086	450.74	445.099	470.07	-1.34975	1.24802e-16
evm013057L.35	107.417	145.676	93.0521	12.233	17.4891	7.59708	3.2034	1.4681e-16
evm024576L.3	135.068	180.684	162.091	478.029	355.03	551.738	-1.53512	1.51021e-16
evm010823L.86	670.024	618.842	614.344	273.832	298.19	337.121	1.06608	1.51185e-16
evm001009L.10	578.561	555.603	657.368	262.54	300.813	274.445	1.09658	1.68975e-16
evm000682L.5	193.563	241.665	211.118	45.1681	66.4588	56.9781	1.93577	1.76611e-16
evm011745L.12	515.812	767.907	615.344	1344.69	1177.89	1462.44	-1.06998	1.88314e-16
evm003107L.3	793.394	720.477	757.424	337.82	369.895	424.487	1.00485	2.18276e-16
evm005463L.76	92.5272	77.9199	88.0493	8.46902	3.49783	4.74818	3.95994	2.30905e-16
evm018367L.1	61.6848	120.832	68.0381	391.457	272.831	311.48	-1.96608	2.31464e-16
evm014780L.1	322.25	391.858	315.176	769.74	643.601	778.701	-1.09164	2.38389e-16
evm013166L.6	102.099	169.391	136.076	4.70501	20.987	18.0431	3.21293	2.41727e-16
evm002257L.70	275.454	206.657	282.158	593.772	543.038	619.162	-1.19765	2.45502e-16
evm001908L.22	55.3036	95.9883	55.0308	263.481	243.099	267.797	-1.91385	2.54069e-16
evm004564L.31	113.798	132.125	122.068	286.065	375.142	401.696	-1.53117	2.74491e-16
evm004844L.11	304.17	276.672	341.191	118.566	97.0648	106.359	1.51978	2.93688e-16
evm001998L.33	227.596	247.311	197.11	58.3421	65.5843	69.3234	1.79689	3.15903e-16
evm021386L.11	52.113	60.9808	44.0246	189.141	195.878	222.215	-1.95409	3.17438e-16
evm017590L.10	708.312	642.557	624.349	340.643	308.683	336.171	1.00351	3.35371e-16
evm024461L.6	255.247	266.509	312.175	609.769	602.501	561.235	-1.08742	3.52093e-16
evm004508L.52	40.4142	56.4637	45.0252	206.079	177.515	188.977	-2.01521	3.69648e-16
evm011584L.5	407.332	385.083	308.172	851.607	682.951	863.219	-1.12414	3.72804e-16
evm024066L.9	232.913	215.691	214.12	54.5781	62.9609	74.0716	1.79064	4.27661e-16
novel.2251	369.045	385.083	392.219	162.793	148.658	165.237	1.26676	4.39238e-16
evm005495L.18	238.231	332.007	289.162	652.114	596.38	640.054	-1.13673	4.5036e-16
evm005207L.20	308.424	295.87	306.171	102.569	113.679	119.654	1.43866	4.99181e-16
novel.170	433.921	520.596	581.325	207.961	236.103	204.172	1.24406	5.02366e-16
asmbl_6441|g.5252	558.354	573.672	588.329	303.003	250.969	266.848	1.06839	5.08939e-16
evm027029L.1	358.41	378.307	374.209	144.914	155.653	157.639	1.27747	5.12947e-16
evm001462L.78	131.878	178.425	92.0515	412.159	429.359	385.552	-1.61359	5.96306e-16
evm003583L.17	537.083	678.694	447.25	1237.42	1086.95	1131.97	-1.05712	6.08591e-16
evm017354L.39	121.243	108.41	102.057	13.174	10.4935	19.9423	2.93294	7.02247e-16
evm018894L.3	64.8754	50.8174	64.0358	176.908	250.095	266.848	-1.94673	7.63903e-16
evm000620L.35	3906.35	5289.52	3855.16	10621.1	10211	11310.2	-1.30043	7.64509e-16
evm001920L.44	273.327	231.501	229.128	85.6312	40.225	46.5321	2.09286	7.76783e-16
evm010172L.19	701.93	892.127	845.473	369.814	402.25	435.883	1.01392	8.24869e-16
evm005521L.6	515.812	448.322	457.256	227.722	189.757	208.92	1.18309	8.26554e-16
evm006613L.3	87.2095	143.418	110.062	15.056	13.1169	16.1438	2.94359	9.15897e-16
evm004634L.8	151.021	146.806	125.07	347.23	343.662	386.502	-1.35038	1.04019e-15
asmbl_13433|g.11257	124.433	168.262	161.09	33.8761	29.7315	30.3883	2.27183	1.07956e-15
evm002194L.64	303.106	271.026	245.137	570.247	548.285	629.608	-1.09383	1.15322e-15
evm010909L.55	92.5272	79.0492	113.063	11.292	8.74457	9.49635	3.27241	1.23603e-15
evm019964L.2	425.412	408.797	514.288	204.197	179.264	186.129	1.24484	1.24269e-15
novel.2454	282.899	304.904	207.116	69.6342	55.0908	91.165	1.88202	1.24924e-15
evm002030L.5	307.36	257.475	280.157	667.17	524.674	683.738	-1.14913	1.27243e-15
evm007327L.18	194.626	204.399	252.141	53.6371	57.7142	70.273	1.84383	1.30325e-15
evm001922L.38	534.956	595.128	520.291	252.189	180.138	262.099	1.25022	1.33683e-15
evm014057L.11	386.062	364.756	432.242	180.672	127.671	147.193	1.37898	1.41682e-15
evm020791L.38	158.466	210.045	190.106	503.436	398.753	470.07	-1.29694	1.53388e-15
evm019385L.18	127.624	155.84	189.106	37.6401	28.8571	31.338	2.27453	1.73148e-15
evm012924L.4	209.516	241.665	237.133	77.1622	67.3332	44.6329	1.86241	1.86657e-15
evm004132L.30	229.723	182.942	177.099	453.563	437.229	490.962	-1.22826	1.95415e-15
evm001531L.28	177.61	216.821	263.147	560.837	494.943	509.954	-1.2499	2.01311e-15
evm020921L.4	493.478	460.744	646.362	183.495	245.722	211.769	1.32022	2.04791e-15
evm011317L.4	403.078	579.318	415.232	1016.28	894.57	1018.01	-1.06883	2.11868e-15
evm001639L.7	414.777	388.47	365.204	897.716	668.085	1002.82	-1.13605	2.6725e-15
novel.1867	185.054	199.882	195.109	62.1061	51.593	47.4818	1.8477	2.83041e-15
evm012306L.8	135.068	159.228	145.081	350.053	343.662	403.595	-1.32098	2.96678e-15
evm009133L.7	194.626	278.931	231.129	510.964	544.787	539.393	-1.18026	3.72093e-15
evm002501L.19	530.702	683.211	458.256	254.071	226.484	201.323	1.29285	4.61869e-15
evm002562L.100	292.471	278.931	267.149	108.215	101.437	100.661	1.43415	4.94347e-15
novel.2252	397.761	342.17	357.2	155.265	158.277	125.352	1.32099	5.55646e-15
evm002646L.6	322.25	412.185	251.141	763.153	688.198	823.334	-1.20889	5.88989e-15
evm012876L.24	178.673	207.787	141.079	395.221	511.557	438.732	-1.35414	6.35142e-15
evm003867L.7	287.153	269.897	292.163	612.592	571.021	533.695	-1.01533	6.5744e-15
evm004278L.11	470.081	435.9	394.221	207.02	185.385	178.531	1.18706	6.63903e-15
novel.1763	229.723	318.455	236.132	83.7492	90.0691	71.2227	1.67587	6.65875e-15
evm002520L.37	391.379	431.383	325.182	834.669	758.154	716.025	-1.00984	6.663e-15
evm001027L.56	484.97	507.044	552.309	266.304	196.753	227.913	1.16182	6.77676e-15
novel.2219	176.546	146.806	160.09	23.5251	44.5973	36.0861	2.2104	7.84577e-15
evm001901L.13	442.429	399.763	439.246	182.554	194.13	203.222	1.14436	8.8286e-15
asmbl_28936|g.24227	171.228	168.262	135.076	395.221	364.649	383.653	-1.2705	8.86644e-15
evm006706L.5	549.845	453.968	374.209	1002.17	845.6	1000.92	-1.04821	1.0075e-14
novel.1006	395.633	381.695	418.234	161.852	170.519	190.877	1.19291	1.0982e-14
evm003674L.68	224.405	306.033	235.132	81.8672	85.6968	52.2299	1.79731	1.14999e-14
evm001787L.22	96.7813	97.1176	78.0437	0	0	3.79854	6.20125	1.2179e-14
novel.765	270.137	303.775	271.152	81.8672	110.182	53.1796	1.78094	1.55872e-14
evm000779L.9	610.467	535.276	644.361	313.354	296.441	278.243	1.01208	1.59428e-14
evm006472L.21	295.662	381.695	310.174	143.032	89.1946	95.9132	1.59027	1.60062e-14
evm015597L.34	71.2566	97.1176	113.063	4.70501	7.87012	14.2445	3.3958	1.62728e-14
evm001681L.6	446.683	423.478	458.256	175.967	216.865	133.899	1.33274	1.65782e-14
evm002476L.7	512.622	930.522	649.363	2837.12	2557.79	2950.52	-1.9961	1.79516e-14
novel.1922	196.753	248.44	285.16	87.5132	54.2163	67.4241	1.80682	2.2254e-14
evm014271L.52	92.5272	108.41	138.077	304.885	292.943	355.164	-1.4884	2.42025e-14
evm.model.BG.939.p	177.61	264.25	230.129	510.023	490.571	529.897	-1.18843	2.52598e-14
novel.1870	551.973	677.565	700.392	325.587	330.545	290.588	1.02724	2.66629e-14
asmbl_11276|g.9440	327.568	293.611	278.156	118.566	97.0648	58.8774	1.71091	2.8427e-14
evm003674L.8	146.767	228.113	160.09	457.327	427.61	438.732	-1.30975	3.02656e-14
evm002109L.4	49.986	67.7565	82.0459	234.31	211.619	225.064	-1.74532	3.35794e-14
evm007495L.23	266.946	301.516	291.163	74.3392	102.311	118.704	1.54098	3.64789e-14
evm022101L.1	186.118	189.718	188.105	440.389	374.268	443.48	-1.15717	3.97459e-14
evm011118L.6	178.673	224.726	272.152	75.2802	62.0865	44.6329	1.89224	4.4275e-14
evm003278L.12	134.005	151.323	162.091	462.973	357.653	330.473	-1.36254	4.48314e-14
evm009493L.8	434.984	404.28	377.211	168.439	198.502	171.884	1.17345	4.6473e-14
evm003866L.2	81.8919	53.0759	99.0554	0	0.874457	4.74818	5.40205	5.03726e-14
evm006240L.4	631.737	566.896	540.302	276.655	272.831	317.178	1.00503	5.10132e-14
evm000700L.101	26.5883	31.6197	22.0123	143.032	135.541	116.805	-2.30636	5.54835e-14
evm011831L.41	111.671	85.8249	98.0549	12.233	12.2424	18.0431	2.80084	6.49897e-14
evm008059L.13	110.607	95.9883	112.063	22.584	11.3679	15.1942	2.70254	6.78047e-14
evm015632L.14	181.864	273.284	203.114	481.793	555.28	489.062	-1.21571	7.27869e-14
evm000970L.10	310.551	290.224	304.17	95.0412	115.428	133.899	1.39425	7.34855e-14
evm001943L.10	7.44472	11.2927	11.0062	132.681	86.5713	70.273	-3.28321	7.69425e-14
evm021557L.5	59.5577	66.6272	31.0174	239.015	175.766	219.366	-2.01823	9.66063e-14
evm010214L.50	271.2	242.794	311.174	525.079	590.259	571.681	-1.03006	1.05213e-13
evm011912L.13	24.4612	46.3003	52.0291	169.38	174.017	176.632	-2.08081	1.07306e-13
evm006874L.30	285.026	310.551	274.153	128.917	83.9479	98.7621	1.48207	1.19005e-13
evm009864L.7	355.219	252.958	321.18	120.448	122.424	98.7621	1.44379	1.23425e-13
evm005663L.37	532.829	374.919	455.255	212.666	191.506	181.38	1.21966	1.30721e-13
evm022667L.4	335.012	551.086	396.222	940.061	891.072	886.01	-1.08493	1.33114e-13
evm006602L.21	109.544	114.057	108.06	279.478	274.58	284.891	-1.33932	1.45304e-13
evm002509L.20	168.038	171.65	161.09	54.5781	34.1038	22.7913	2.16766	1.75119e-13
novel.1687	382.871	231.501	347.194	107.274	86.5713	123.453	1.60233	2.14353e-13
evm012733L.3	303.106	307.163	272.152	111.038	125.922	118.704	1.30968	2.17052e-13
evm019779L.24	144.64	189.718	179.1	39.5221	48.9696	51.2803	1.87639	2.19396e-13
evm002786L.71	80.8283	143.418	92.0515	309.59	323.549	290.588	-1.55041	2.27512e-13
evm000579L.9	348.838	265.38	404.226	138.327	106.684	129.15	1.44735	2.27733e-13
evm000392L.3	233.977	177.296	203.114	53.6371	55.0908	75.0212	1.74344	2.29144e-13
evm008178L.20	80.8283	88.0834	97.0543	14.115	11.3679	11.3956	2.85208	2.35933e-13
evm001403L.43	256.311	229.243	246.138	526.02	447.722	527.997	-1.03622	2.63993e-13
evm003428L.14	169.101	203.269	199.111	403.69	439.852	398.847	-1.12087	2.68187e-13
novel.1536	77.6378	109.54	82.0459	5.64601	8.74457	16.1438	3.14312	3.30419e-13
evm004583L.36	413.714	276.672	321.18	130.799	132.043	127.251	1.37506	3.49282e-13
evm004790L.14	111.671	128.737	104.058	15.056	20.987	27.5394	2.43749	3.56941e-13
evm008454L.24	90.4001	116.315	112.063	10.351	24.4848	10.446	2.8048	3.60481e-13
evm002791L.2	91.4637	80.1785	123.069	13.174	18.3636	8.54672	2.87268	3.75901e-13
novel.833	204.198	284.577	279.156	57.4011	49.8441	102.561	1.87489	4.43609e-13
evm002146L.2	176.546	138.901	128.072	30.1121	8.74457	34.1869	2.61047	4.51113e-13
evm001641L.2	214.833	99.3762	333.186	33.8761	34.1038	46.5321	2.50236	4.70331e-13
evm002027L.2	132.941	169.391	154.086	34.8171	31.4805	47.4818	2.00636	4.98422e-13
evm013549L.22	97.8448	94.8591	117.065	284.183	271.956	252.603	-1.38242	5.59804e-13
evm005663L.50	414.777	407.668	386.216	204.197	191.506	168.085	1.09961	6.14058e-13
evm014506L.4	575.37	495.752	504.282	236.192	281.575	268.747	1.00166	6.20193e-13
evm007262L.26	450.937	580.447	485.272	253.13	202.874	249.754	1.10404	6.23825e-13
evm010251L.12	92.5272	146.806	139.078	0	0	1.89927	7.68118	6.24689e-13
novel.39	134.005	91.4712	102.057	5.64601	22.7359	15.1942	2.90175	6.4285e-13
evm.model.BG.809.p	627.483	581.576	524.293	271.95	259.714	329.523	1.00964	6.83931e-13
evm006529L.30	162.72	211.174	179.1	36.6991	28.8571	65.5248	2.08063	6.99031e-13
evm001347L.5	196.753	232.631	243.136	79.9852	73.4544	82.6183	1.5115	7.29151e-13
evm001953L.17	345.648	372.661	215.12	663.406	701.315	745.464	-1.17918	7.32465e-13
evm012861L.26	320.123	494.622	298.167	799.852	869.21	768.255	-1.13348	7.82426e-13
evm019779L.26	159.53	212.304	168.094	51.7551	51.593	56.9781	1.75115	7.9218e-13
evm017721L.11	109.544	141.159	98.0549	22.584	26.2337	18.9927	2.35831	8.21816e-13
evm004274L.9	298.852	303.775	241.135	643.645	510.683	575.479	-1.03676	8.85698e-13
evm002760L.3	303.106	477.683	321.18	921.241	675.081	881.262	-1.17023	9.11943e-13
novel.1249	191.436	233.76	284.159	77.1622	88.3202	63.6256	1.62948	9.80097e-13
evm009817L.46	264.819	339.912	259.145	128.917	80.4501	80.719	1.57469	1.07228e-12
evm009340L.9	182.927	237.148	222.124	49.8731	34.9783	81.6686	1.95128	1.14269e-12
evm011323L.2	186.118	231.501	173.097	474.265	409.246	414.991	-1.13842	1.15959e-12
evm005452L.39	48.9224	94.8591	101.057	319	243.974	252.603	-1.73512	1.17233e-12
novel.1628	387.125	395.246	350.196	184.436	177.515	140.546	1.17114	1.42293e-12
evm002466L.28	98.9084	77.9199	82.0459	242.779	209.87	294.387	-1.52768	1.57221e-12
asmbl_43739|g.36837	522.194	361.368	415.232	191.023	133.792	196.575	1.31885	1.5862e-12
evm000164L.11	264.819	228.113	261.146	84.6902	110.182	84.5176	1.43097	1.76329e-12
evm017623L.2	135.068	295.87	180.101	534.489	540.415	565.983	-1.42789	1.80093e-12
evm002016L.21	46.7954	103.893	74.0414	252.189	229.108	263.999	-1.73272	1.8568e-12
evm026104L.2	103.162	63.2394	79.0442	10.351	11.3679	8.54672	3.01771	1.93957e-12
evm001943L.11	79.7648	81.3078	90.0504	280.419	199.376	240.258	-1.51791	1.94475e-12
evm007013L.8	599.831	416.702	401.224	925.946	866.587	1068.34	-1.01272	2.29657e-12
evm006624L.29	218.024	158.098	170.095	371.696	439.852	416.89	-1.16907	2.38032e-12
novel.1541	212.706	325.231	286.16	81.8672	109.307	98.7621	1.50536	2.54386e-12
evm004107L.6	116.988	160.357	125.07	294.534	337.54	341.869	-1.2776	2.55834e-12
evm000692L.18	266.946	246.182	226.127	536.371	436.354	534.645	-1.02787	2.72501e-12
evm000022L.9	311.615	403.151	370.207	153.383	158.277	169.985	1.1714	2.7484e-12
novel.1398	112.734	207.787	228.128	33.8761	47.2207	48.4314	2.08212	3.01257e-12
evm012435L.38	304.17	376.048	364.204	127.976	169.645	147.193	1.22996	3.13937e-12
evm002529L.32	376.49	498.01	323.181	858.194	724.925	832.83	-1.01418	3.40404e-12
evm005339L.3	354.156	300.387	351.196	162.793	144.285	134.848	1.18719	3.57595e-12
evm009831L.1	160.593	128.737	117.065	308.649	320.051	332.372	-1.24249	4.22448e-12
evm001566L.6	127.624	161.486	126.071	328.41	329.67	304.833	-1.21616	4.84119e-12
evm010781L.2	163.784	241.665	192.107	57.4011	73.4544	51.2803	1.71058	4.87553e-12
evm003867L.14	54.2401	81.3078	73.0409	1.882	9.61903	0.949635	4.03511	5.48915e-12
evm002714L.52	175.483	176.167	135.076	365.109	372.519	344.718	-1.15534	5.58823e-12
evm006046L.42	62.7483	54.2052	36.0202	158.088	191.506	182.33	-1.80207	5.66886e-12
evm002569L.8	252.057	212.304	199.111	79.9852	80.4501	82.6183	1.44859	6.16972e-12
novel.1722	63.8119	60.9808	57.0319	0	0.874457	3.79854	5.3001	6.28168e-12
novel.172	145.704	120.832	151.085	20.702	30.606	44.6329	2.12398	6.75634e-12
evm004508L.10	22.3341	40.6539	22.0123	145.855	132.918	112.057	-2.20919	6.80149e-12
asmbl_31655|g.26550	90.4001	79.0492	68.0381	14.115	4.37229	9.49635	3.09458	6.85446e-12
evm000573L.20	255.247	310.551	236.132	564.601	472.207	629.608	-1.05637	6.93503e-12
evm002759L.21	181.864	151.323	159.089	366.05	359.402	338.07	-1.11099	7.34439e-12
evm001531L.12	141.45	126.479	150.084	383.929	292.069	312.43	-1.23966	7.58032e-12
evm010612L.39	429.666	318.455	387.217	180.672	165.272	168.085	1.14428	7.88511e-12
evm002515L.8	124.433	160.357	130.073	315.236	314.805	319.078	-1.19593	8.08923e-12
evm008829L.9	135.068	190.847	182.102	376.401	410.995	356.113	-1.17131	8.40401e-12
evm010160L.26	60.6213	64.3687	66.0369	4.70501	7.87012	0.949635	3.80127	8.74781e-12
evm011404L.6	95.7178	110.669	113.063	21.643	22.7359	24.6905	2.20991	8.81077e-12
asmbl_26891|g.22581	456.255	354.592	425.238	215.489	181.887	176.632	1.10769	8.9954e-12
evm008940L.31	84.0189	76.7907	65.0364	209.843	207.246	209.869	-1.47465	9.12874e-12
evm010734L.22	120.179	258.604	195.109	51.7551	48.9696	47.4818	1.95217	9.40829e-12
evm009287L.4	168.038	226.984	188.105	436.625	379.514	428.286	-1.09477	1.05849e-11
evm002487L.6	35.0965	22.5855	35.0196	124.212	123.298	136.748	-2.04612	1.11431e-11
evm009950L.44	968.877	598.516	938.525	441.33	348.908	386.502	1.09184	1.23754e-11
novel.1052	311.615	325.231	320.179	136.445	144.285	157.639	1.12655	1.31158e-11
evm001936L.15	139.323	166.003	172.096	40.4631	49.8441	53.1796	1.73417	1.44785e-11
evm006246L.28	298.852	460.744	349.195	847.843	736.293	668.543	-1.0241	1.49412e-11
novel.693	224.405	202.14	234.131	97.8642	56.8397	64.5752	1.59382	1.50532e-11
evm008613L.8	466.89	463.003	512.287	274.773	205.497	240.258	1.00272	1.57167e-11
evm002569L.45	425.412	291.353	354.198	155.265	166.147	126.302	1.25785	1.91475e-11
evm009817L.18	155.276	211.174	184.103	408.395	356.779	423.537	-1.11112	1.93438e-11
asmbl_42152|g.35441	49.986	101.635	58.0325	219.253	231.731	220.315	-1.68454	1.96083e-11
evm004294L.3	405.205	380.566	344.193	181.613	192.381	170.934	1.05103	1.98999e-11
evm001739L.40	102.099	91.4712	82.0459	0	1.74891	0	7.22948	2.0246e-11
evm018976L.1	252.057	334.265	275.154	534.489	528.172	679.939	-1.01722	2.15942e-11
novel.2045	303.106	396.375	363.203	160.911	168.77	113.956	1.25855	2.36855e-11
novel.1632	148.894	172.779	113.063	25.4071	39.3506	43.6832	2.00089	2.43201e-11
novel.2171	36.16	59.8516	20.0112	154.324	146.909	216.517	-2.16688	2.47679e-11
evm005019L.11	45.7318	112.927	77.0431	239.956	272.831	249.754	-1.69759	2.48764e-11
evm000590L.11	312.678	292.482	320.179	152.442	129.42	138.647	1.13908	2.71126e-11
evm.model.BG.124.p	314.805	374.919	228.128	127.035	110.182	115.856	1.37711	2.71502e-11
evm002122L.52	3512.84	5080.61	3887.17	9596.34	8685.98	10459.3	-1.20353	2.82769e-11
asmbl_1342|g.1068	13.8259	16.9391	24.0134	102.569	83.0734	112.057	-2.43595	2.86613e-11
evm003757L.4	219.087	239.406	170.095	472.383	391.757	472.918	-1.09069	3.00219e-11
evm005291L.1	477.525	376.048	395.221	223.017	189.757	182.33	1.0698	3.04203e-11
evm006435L.6	189.308	206.657	255.143	86.5722	30.606	52.2299	1.94676	3.06402e-11
evm004586L.36	176.546	162.616	184.103	454.504	301.688	496.659	-1.25785	3.23149e-11
evm000513L.49	82.9554	101.635	50.028	8.46902	10.4935	10.446	2.99245	3.24603e-11
evm000682L.7	178.673	189.718	176.099	417.805	333.168	390.3	-1.06766	3.27705e-11
evm001942L.4	356.283	377.178	400.224	179.731	192.381	190.877	1.00993	3.32823e-11
evm004650L.20	2870.47	3901.64	2931.64	7766.09	6369.55	8105.14	-1.19669	3.71657e-11
evm009807L.8	40.4142	62.1101	55.0308	165.616	171.394	164.287	-1.67143	3.82147e-11
evm005102L.2	80.8283	46.3003	41.023	1.882	2.62337	0.949635	4.93191	3.98829e-11
asmbl_30661|g.25748	166.974	213.433	204.114	47.9911	72.58	72.1723	1.59914	4.08628e-11
novel.698	297.789	238.277	321.18	112.92	120.675	127.251	1.24968	4.36097e-11
evm005876L.12	274.391	308.292	231.129	569.306	462.588	604.918	-1.0093	4.8591e-11
evm009043L.5	192.499	203.269	150.084	345.348	407.497	425.437	-1.11243	5.15678e-11
evm010709L.4	56.3671	94.8591	93.0521	239.015	243.099	209.869	-1.50269	5.38029e-11
evm007977L.4	46.7954	63.2394	61.0341	0	5.24674	4.74818	4.08471	5.84932e-11
evm001113L.13	106.353	82.437	137.077	15.056	15.7402	30.3883	2.41878	6.26625e-11
evm002050L.20	29.7789	49.6881	59.033	195.728	134.666	176.632	-1.8694	6.91273e-11
evm007642L.3	39.3506	55.3345	43.0241	156.206	176.64	131.999	-1.75885	6.99039e-11
evm003077L.7	370.109	353.463	430.241	122.33	198.502	176.632	1.21303	7.12832e-11
evm013995L.4	56.3671	57.593	54.0302	162.793	155.653	182.33	-1.57608	7.52349e-11
evm.model.BG.428.p	216.96	230.372	232.13	84.6902	87.4457	102.561	1.30726	8.42943e-11
evm016660L.7	135.068	191.977	172.096	47.9911	60.3375	48.4314	1.66845	8.66365e-11
evm004492L.1	115.925	141.159	95.0532	334.056	279.826	255.452	-1.30691	9.1497e-11
evm029435L.1	176.546	180.684	188.105	73.3982	57.7142	64.5752	1.48015	9.25455e-11
evm005570L.4	201.007	171.65	172.096	372.637	347.16	390.3	-1.02662	9.32461e-11
evm000136L.64	125.497	184.072	114.064	41.4041	33.2294	37.9854	1.91076	9.3948e-11
evm001531L.48	121.243	133.254	128.072	34.8171	23.6103	41.784	1.93675	9.65877e-11
evm001872L.31	132.941	110.669	120.067	273.832	273.705	273.495	-1.17403	9.91116e-11
evm005495L.3	60.6213	49.6881	66.0369	179.731	153.904	194.675	-1.57933	1.04591e-10
evm003974L.19	273.327	304.904	314.176	620.12	472.207	757.809	-1.05094	1.06499e-10
evm002910L.3	256.311	207.787	178.1	66.8111	63.8354	92.1146	1.52867	1.0773e-10
evm019779L.28	65.9389	94.8591	116.065	13.174	17.4891	18.9927	2.47945	1.08444e-10
evm001408L.66	141.45	121.962	109.061	291.711	258.839	308.632	-1.20623	1.09082e-10
evm013833L.2	384.998	565.767	303.17	893.011	851.721	861.319	-1.05769	1.13688e-10
novel.1531	213.77	190.847	183.102	56.4601	86.5713	48.4314	1.61399	1.13774e-10
evm008986L.30	126.56	125.349	152.085	300.18	278.077	317.178	-1.14606	1.32914e-10
evm007425L.29	12.7624	6.77565	6.00336	64.9291	62.9609	82.6183	-3.04405	1.35701e-10
evm008271L.54	187.181	332.007	164.092	61.1651	38.4761	80.719	1.923	1.35757e-10
evm002501L.77	186.118	206.657	203.114	66.8111	76.0778	83.5679	1.39578	1.36795e-10
evm002152L.24	137.195	120.832	130.073	31.9941	27.1082	45.5825	1.89408	1.41669e-10
evm003939L.74	397.761	326.36	322.18	180.672	159.151	154.791	1.08112	1.45322e-10
novel.606	51.0495	42.9124	60.0336	4.70501	0.874457	0.949635	4.57524	1.46422e-10
evm012531L.6	95.7178	108.41	87.0487	238.074	222.987	244.056	-1.27784	1.54273e-10
evm001647L.2	91.4637	60.9808	54.0302	11.292	6.1212	0.949635	3.48883	1.55199e-10
evm012325L.8	913.573	1271.56	761.426	2603.75	2574.4	2668.48	-1.41349	1.78503e-10
evm008520L.16	59.5577	56.4637	38.0213	164.675	151.281	168.085	-1.65534	1.90362e-10
novel.364	123.37	152.452	143.08	42.3451	44.5973	42.7336	1.69093	2.09305e-10
evm010612L.53	207.389	171.65	182.102	403.69	347.16	379.854	-1.00991	2.14139e-10
evm001012L.58	27.6518	20.3269	26.0146	95.0412	97.9392	129.15	-2.11869	2.21494e-10
evm017763L.12	86.146	154.711	99.0554	313.354	264.086	299.135	-1.37003	2.2996e-10
evm000379L.3	276.518	193.106	212.119	456.386	419.739	536.544	-1.05011	2.37335e-10
novel.2272	63.8119	83.5663	74.0414	0	1.74891	0	6.91435	2.43376e-10
evm011641L.11	80.8283	91.4712	81.0453	11.292	16.6147	19.9423	2.40381	2.46703e-10
evm005240L.66	59.5577	117.445	61.0341	11.292	3.49783	13.2949	3.09222	2.60604e-10
evm020210L.24	94.6542	130.996	146.082	283.242	269.333	349.466	-1.2775	2.71292e-10
evm007342L.2	387.125	447.193	355.199	164.675	208.121	206.071	1.03752	2.71458e-10
evm024739L.2	30.8424	20.3269	30.0168	125.153	86.5713	139.596	-2.10805	2.86819e-10
evm005843L.9	159.53	267.638	171.096	426.274	468.709	431.134	-1.15151	2.88319e-10
evm005115L.27	109.544	135.513	165.092	421.569	243.974	418.789	-1.40039	3.02488e-10
evm023334L.4	62.7483	48.5588	71.0397	186.318	150.407	209.869	-1.57927	3.04752e-10
evm013484L.6	115.925	108.41	212.119	375.46	334.043	445.379	-1.39951	3.14667e-10
novel.2374	256.311	280.06	284.159	111.979	141.662	101.611	1.20573	3.33489e-10
evm001713L.36	116.988	123.091	172.096	33.8761	22.7359	47.4818	1.99112	3.34849e-10
evm002385L.1	138.259	136.642	143.08	309.59	291.194	282.042	-1.07822	3.40115e-10
evm001341L.10	222.278	203.269	184.103	420.628	351.532	469.12	-1.02573	3.4059e-10
evm014809L.3	45.7318	44.0417	57.0319	0.941002	3.49783	3.79854	4.15093	3.50837e-10
novel.1065	160.593	147.935	185.104	43.2861	47.2207	68.3738	1.63809	3.56798e-10
novel.1183	352.029	258.604	264.148	127.035	119.801	134.848	1.19723	3.60743e-10
evm003601L.25	123.37	120.832	101.057	33.8761	17.4891	32.2876	2.04963	3.61909e-10
evm010709L.3	29.7789	48.5588	40.0224	138.327	160.9	117.755	-1.81999	3.9459e-10
evm025461L.3	86.146	79.0492	49.0274	210.784	182.762	219.366	-1.51991	4.03081e-10
evm005259L.25	209.516	109.54	118.066	25.4071	47.2207	29.4387	2.09452	4.38425e-10
evm011323L.6	193.563	251.828	148.083	460.15	521.177	369.408	-1.18996	4.55473e-10
novel.1546	108.48	84.6956	112.063	30.1121	18.3636	21.8416	2.1221	4.9314e-10
evm003791L.16	160.593	147.935	185.104	63.0471	55.9653	33.2372	1.69632	4.998e-10
evm005817L.13	60.6213	66.6272	51.0285	196.669	160.9	155.74	-1.52821	5.44012e-10
asmbl_21418|g.17968	163.784	164.874	126.071	33.8761	41.9739	59.827	1.74506	5.8083e-10
evm007001L.10	193.563	160.357	243.136	74.3392	70.831	75.0212	1.44131	6.41505e-10
evm001178L.10	86.146	47.4295	66.0369	2.82301	12.2424	6.64745	3.189	7.05991e-10
evm013558L.2	199.944	188.589	151.085	347.23	431.107	346.617	-1.0621	7.14806e-10
evm003434L.74	113.798	115.186	127.071	38.5811	27.9826	35.1365	1.81066	7.48215e-10
evm004400L.38	72.3201	56.4637	60.0336	2.82301	12.2424	5.69781	3.17039	7.49629e-10
evm015330L.15	176.546	220.209	132.074	403.69	339.289	436.832	-1.16037	7.75247e-10
evm010498L.22	263.756	212.304	227.127	117.625	71.7055	77.8701	1.39785	7.99469e-10
evm010292L.9	296.725	259.733	262.147	107.274	95.3158	145.294	1.23648	8.02555e-10
evm024993L.2	1.06353	11.2927	19.0106	114.802	70.831	77.8701	-3.06037	9.47602e-10
evm001575L.24	53.1765	93.7298	72.0403	190.082	209.87	200.373	-1.45814	9.62305e-10
evm010587L.2	168.038	259.733	230.129	411.218	435.48	513.753	-1.0488	1.00463e-09
evm007897L.5	74.4472	125.349	164.092	312.413	324.424	308.632	-1.37559	1.00757e-09
evm013166L.8	54.2401	59.8516	49.0274	5.64601	6.1212	6.64745	3.14637	1.11331e-09
evm001553L.18	118.052	188.589	152.085	305.826	342.787	362.761	-1.1424	1.26206e-09
evm002777L.5	40.4142	45.171	60.0336	0	0	3.79854	5.2983	1.29073e-09
evm003656L.59	77.6378	109.54	92.0515	249.366	219.489	209.869	-1.28302	1.38404e-09
evm009763L.22	54.2401	74.5321	59.033	0	0.874457	0.949635	6.67274	1.39253e-09
evm008050L.4	123.37	92.6005	86.0481	230.546	225.61	273.495	-1.27272	1.40844e-09
evm009992L.15	43.6048	41.7832	50.028	3.76401	1.74891	0	4.61713	1.42129e-09
asmbl_26098|g.21873	140.386	123.091	115.064	30.1121	39.3506	43.6832	1.74167	1.4288e-09
evm015014L.7	37.2236	46.3003	80.0448	178.79	149.532	220.315	-1.74005	1.49981e-09
novel.1757	129.751	105.023	134.075	29.1711	31.4805	44.6329	1.81152	1.50485e-09
novel.2288	39.3506	56.4637	38.0213	1.882	0.874457	2.84891	4.59214	1.52922e-09
evm026411L.1	70.193	74.5321	104.058	19.761	16.6147	12.3453	2.35298	1.53661e-09
evm012074L.15	291.407	424.607	375.21	194.787	143.411	163.337	1.12205	1.56679e-09
evm005794L.11	39.3506	53.0759	45.0252	1.882	1.74891	0	5.2251	1.5999e-09
evm005830L.36	46.7954	35.0075	54.0302	1.882	0	2.84891	4.87619	1.66162e-09
evm012501L.72	151.021	155.84	174.097	386.752	307.809	303.883	-1.05255	1.69063e-09
evm003433L.20	37.2236	55.3345	45.0252	3.76401	2.62337	2.84891	3.89926	1.69849e-09
evm004004L.4	180.8	195.365	201.113	76.2212	73.4544	85.4672	1.29672	1.86766e-09
evm018894L.5	63.8119	136.642	115.064	295.475	265.835	266.848	-1.39353	1.87743e-09
evm000871L.20	322.25	701.28	526.294	1857.54	1825.87	1825.2	-1.82989	1.89733e-09
evm.model.BG.101.p	859.333	1898.31	1610.9	5773.99	5368.29	4943.8	-1.88065	1.90098e-09
asmbl_6609|g.5404	136.132	156.969	147.082	53.6371	41.9739	55.0789	1.54831	1.90958e-09
novel.2068	130.814	158.098	144.081	27.2891	37.6017	59.827	1.79694	1.94407e-09
evm009323L.12	48.9224	53.0759	42.0235	6.58701	1.74891	1.89927	3.82381	1.98109e-09
asmbl_11919|g.9956	258.438	254.087	247.138	111.038	121.55	122.503	1.09679	2.03659e-09
evm000617L.15	134.005	160.357	177.099	322.764	308.683	332.372	-1.0305	2.0407e-09
asmbl_37387|g.31464	118.052	184.072	167.093	330.292	345.411	327.624	-1.09745	2.10804e-09
novel.1440	160.593	112.927	159.089	47.0501	52.4674	34.1869	1.69304	2.14535e-09
evm006845L.16	111.671	141.159	82.0459	317.118	259.714	244.056	-1.2974	2.1801e-09
evm001462L.60	303.106	362.497	409.229	199.492	164.398	151.942	1.05988	2.23439e-09
evm015964L.26	79.7648	98.2469	99.0554	9.41002	13.9913	29.4387	2.39447	2.55271e-09
evm017884L.4	61.6848	67.7565	47.0263	0.941002	0	0	7.47651	2.56608e-09
novel.2378	177.61	210.045	154.086	39.5221	67.3332	74.0716	1.5802	2.64551e-09
evm016611L.3	171.228	267.638	205.115	394.28	432.856	484.314	-1.02783	2.69031e-09
novel.1293	49.986	45.171	48.0269	2.82301	4.37229	5.69781	3.47396	2.75874e-09
evm000804L.26	88.2731	105.023	61.0341	230.546	189.757	244.056	-1.38898	2.78424e-09
evm010528L.9	159.53	214.562	152.085	389.575	321.8	377.005	-1.05066	2.8148e-09
evm000541L.14	161.657	144.547	178.1	313.354	368.146	303.883	-1.02372	2.82442e-09
evm000224L.4	111.671	102.764	67.0375	5.64601	10.4935	27.5394	2.69198	2.83181e-09
evm004800L.17	90.4001	98.2469	99.0554	26.3481	13.9913	27.5394	2.08922	2.96533e-09
novel.42	58.4942	66.6272	110.062	12.233	17.4891	10.446	2.5467	2.97915e-09
evm015081L.7	230.786	197.623	189.106	98.8052	71.7055	78.8197	1.30956	3.04772e-09
evm002122L.43	248.866	206.657	241.135	118.566	91.818	75.9708	1.28339	3.12914e-09
evm015656L.1	56.3671	40.6539	43.0241	1.882	5.24674	3.79854	3.67025	3.29249e-09
evm001248L.5	440.302	374.919	489.274	265.363	174.891	191.826	1.0472	3.36873e-09
evm002781L.4	141.45	130.996	121.068	15.997	48.0951	35.1365	1.98257	3.41991e-09
evm000521L.3	141.45	160.357	157.088	65.8701	49.8441	45.5825	1.50896	3.72317e-09
novel.1447	240.358	280.06	225.126	124.212	97.9392	111.107	1.16174	3.82037e-09
novel.1629	31.9059	33.8782	38.0213	0	0	0	7.67451	3.89554e-09
evm011885L.2	172.292	158.098	234.131	83.7492	62.9609	54.1292	1.49289	3.99301e-09
evm000700L.149	228.659	210.045	204.114	527.902	408.372	353.264	-1.00444	4.0003e-09
evm013956L.7	89.3366	67.7565	42.0235	171.262	230.857	188.028	-1.57126	4.02642e-09
evm001866L.6	221.214	250.699	223.125	106.333	112.805	89.2657	1.17051	4.24974e-09
evm000756L.23	297.789	278.931	219.123	113.861	134.666	91.165	1.22554	4.29311e-09
evm001592L.7	166.974	150.194	197.11	72.4572	48.9696	24.6905	1.81561	4.31781e-09
evm004944L.54	153.148	161.486	120.067	323.705	264.086	341.869	-1.09818	4.55869e-09
evm016202L.26	85.0825	118.574	108.06	224.899	270.207	225.064	-1.20965	4.68733e-09
asmbl_34970|g.29294	60.6213	55.3345	82.0459	218.312	160.026	169.035	-1.46277	4.8468e-09
evm011161L.47	70.193	60.9808	41.023	3.76401	10.4935	5.69781	3.09691	4.95182e-09
evm000700L.4	374.363	328.619	349.195	159.97	150.407	210.819	1.01505	5.07759e-09
evm007702L.13	28.7153	48.5588	34.019	119.507	146.034	112.057	-1.76757	5.21391e-09
evm001201L.5	80.8283	191.977	96.0537	36.6991	20.987	21.8416	2.2133	5.34569e-09
evm001075L.6	162.72	135.513	101.057	292.652	286.822	297.236	-1.13659	5.38695e-09
evm001787L.71	116.988	168.262	100.056	319	252.718	328.574	-1.22749	5.41023e-09
evm017941L.16	84.0189	102.764	83.0465	202.315	205.497	220.315	-1.22101	5.48677e-09
evm017246L.10	43.6048	36.1368	57.0319	2.82301	5.24674	0	4.05966	5.58821e-09
evm004689L.32	195.69	138.901	188.105	54.5781	62.0865	75.0212	1.44899	5.81698e-09
asmbl_18761|g.15668	148.894	115.186	123.069	327.469	257.965	258.301	-1.12306	5.97121e-09
evm001638L.19	88.2731	114.057	110.062	225.84	241.35	229.812	-1.15839	6.08025e-09
novel.95	34.033	45.171	57.0319	0	1.74891	0.949635	5.63024	6.15634e-09
evm000513L.47	201.007	203.269	128.072	54.5781	49.8441	75.9708	1.56161	6.45543e-09
novel.527	37.2236	53.0759	46.0258	0	0	2.84891	5.61835	6.615e-09
evm003236L.46	90.4001	116.315	94.0526	21.643	32.3549	25.6402	1.91309	6.8166e-09
novel.1868	244.612	250.699	238.133	97.8642	118.052	124.402	1.10725	7.14522e-09
evm006845L.6	101.035	166.003	100.056	244.661	325.298	308.632	-1.26309	7.40432e-09
evm008805L.5	143.577	312.809	197.11	63.0471	83.0734	72.1723	1.5793	7.85437e-09
evm006856L.23	124.433	105.023	96.0537	230.546	236.978	245.956	-1.13289	7.91689e-09
evm014344L.14	99.9719	114.057	107.06	211.725	231.731	269.696	-1.15161	7.95402e-09
evm000451L.25	132.941	166.003	94.0526	287.947	294.692	300.085	-1.17147	8.20795e-09
evm009241L.7	14.8894	29.3611	24.0134	104.451	77.8267	105.41	-2.07724	8.39785e-09
evm002037L.24	106.353	94.8591	111.062	264.422	206.372	230.761	-1.16572	8.48423e-09
evm004175L.88	162.72	133.254	129.072	46.1091	47.2207	56.0285	1.5095	8.98187e-09
evm010730L.6	190.372	239.406	225.126	88.4542	102.311	49.381	1.44446	9.35867e-09
evm021620L.5	98.9084	64.3687	61.0341	14.115	6.99566	18.0431	2.52576	9.54882e-09
evm005025L.2	171.228	163.745	190.106	352.876	293.818	405.494	-1.00083	9.58294e-09
evm015836L.15	153.148	97.1176	130.073	279.478	263.212	290.588	-1.12916	9.7665e-09
evm005365L.4	350.965	265.38	354.198	158.088	140.788	174.733	1.03727	1.02976e-08
evm014787L.2	84.0189	67.7565	93.0521	252.189	159.151	224.114	-1.37242	1.06341e-08
evm004696L.17	261.629	319.585	356.199	148.678	165.272	146.244	1.02625	1.06395e-08
evm006285L.19	29.7789	66.6272	46.0258	132.681	181.013	146.244	-1.69585	1.09187e-08
evm011299L.27	81.8919	109.54	102.057	245.602	198.502	229.812	-1.19935	1.11295e-08
evm012576L.27	148.894	126.479	109.061	254.071	272.831	281.092	-1.07281	1.23752e-08
evm009445L.1	158.466	135.513	140.078	287.947	320.051	265.898	-1.00989	1.2721e-08
evm004390L.10	170.165	167.133	143.08	373.578	319.177	278.243	-1.01648	1.27722e-08
evm006802L.8	248.866	203.269	213.119	94.1002	108.433	96.8628	1.15117	1.33689e-08
evm001359L.2	213.77	397.505	233.13	582.48	646.224	534.645	-1.06501	1.37297e-08
evm013517L.37	90.4001	186.33	135.076	379.224	445.099	247.855	-1.38302	1.41789e-08
evm012752L.2	92.5272	97.1176	36.0202	240.897	198.502	239.308	-1.59365	1.45844e-08
novel.1713	36.16	35.0075	36.0202	112.92	107.558	117.755	-1.65725	1.52426e-08
evm000064L.19	162.72	115.186	119.067	51.7551	29.7315	41.784	1.69041	1.57781e-08
evm008274L.2	68.066	42.9124	53.0297	10.351	6.99566	2.84891	3.02036	1.64314e-08
evm006103L.11	3.19059	22.5855	6.00336	62.1061	79.5756	88.3161	-2.87558	1.67134e-08
evm009017L.11	24.4612	39.5246	30.0168	119.507	90.0691	120.604	-1.815	1.68416e-08
evm019123L.8	260.565	238.277	235.132	102.569	123.298	123.453	1.0706	1.75658e-08
novel.472	45.7318	24.844	22.0123	0	0	0	7.5088	1.7595e-08
evm011303L.4	42.5412	33.8782	49.0274	0	0	2.84891	5.49975	1.97162e-08
evm011132L.2	63.8119	33.8782	33.0185	0	5.24674	0.949635	4.36061	2.00299e-08
evm006389L.22	123.37	134.384	170.095	371.696	251.844	307.682	-1.11954	2.02412e-08
evm007105L.31	93.5907	144.547	137.077	292.652	272.831	251.653	-1.12339	2.11737e-08
evm005335L.16	62.7483	88.0834	83.0465	24.4661	10.4935	7.59708	2.46087	2.19248e-08
evm011528L.4	37.2236	56.4637	54.0302	133.622	148.658	137.697	-1.50831	2.22585e-08
evm000096L.50	90.4001	71.1443	100.056	10.351	27.1082	19.9423	2.18407	2.26903e-08
novel.1955	134.005	154.711	160.09	334.997	257.965	313.38	-1.01294	2.26946e-08
evm.model.BG.230.p	96.7813	120.832	111.062	229.604	231.731	236.459	-1.08694	2.30777e-08
novel.2175	37.2236	51.9466	39.0218	5.64601	0	2.84891	3.9376	2.32467e-08
evm000695L.20	97.8448	125.349	117.065	34.8171	41.9739	28.4891	1.68933	2.34741e-08
novel.371	52.113	49.6881	68.0381	13.174	1.74891	2.84891	3.26872	2.39698e-08
evm001479L.23	146.767	216.821	149.083	370.755	348.908	317.178	-1.01895	2.6261e-08
evm005504L.22	163.784	204.399	158.088	77.1622	73.4544	61.7263	1.30756	2.71215e-08
novel.2250	276.518	232.631	193.108	105.392	90.0691	114.906	1.17859	2.81e-08
evm014750L.2	26.5883	22.5855	36.0202	0	0	0	7.39071	3.01921e-08
evm010523L.5	61.6848	48.5588	30.0168	2.82301	1.74891	7.59708	3.53933	3.03629e-08
evm011912L.5	53.1765	42.9124	26.0146	122.33	135.541	128.201	-1.66524	3.14646e-08
evm000206L.89	205.261	212.304	225.126	65.8701	94.4414	111.107	1.24372	3.19653e-08
evm008385L.6	162.72	182.942	149.083	50.8141	44.5973	81.6686	1.48431	3.25179e-08
evm010937L.35	149.958	149.064	155.087	56.4601	58.5886	65.5248	1.33111	3.35749e-08
evm019779L.19	46.7954	46.3003	38.0213	0.941002	0	0	7.04853	3.36914e-08
evm019399L.2	173.356	210.045	216.121	81.8672	89.1946	94.0139	1.17754	3.53226e-08
evm029400L.1	190.372	125.349	179.1	52.6961	71.7055	59.827	1.4251	3.77358e-08
evm001852L.39	94.6542	116.315	89.0498	24.4661	34.9783	27.5394	1.7822	3.93193e-08
evm006825L.16	354.156	670.789	573.321	222.076	300.813	225.064	1.09413	3.94269e-08
evm001305L.1	129.751	146.806	99.0554	243.72	308.683	255.452	-1.10849	3.98083e-08
novel.1563	661.516	457.356	381.213	283.242	208.995	236.459	1.04197	4.0107e-08
novel.1989	111.671	132.125	179.1	34.8171	50.7185	54.1292	1.59894	4.02681e-08
evm010766L.24	231.85	301.516	357.2	130.799	153.03	138.647	1.07589	4.09483e-08
evm011880L.2	25.5247	49.6881	46.0258	127.035	104.06	176.632	-1.74959	4.24774e-08
evm005126L.5	56.3671	36.1368	33.0185	113.861	127.671	145.294	-1.62438	4.26e-08
evm004796L.7	39.3506	44.0417	54.0302	146.796	114.554	133.899	-1.52115	4.3351e-08
evm.model.BG.394.p	89.3366	123.091	81.0453	264.422	190.632	232.661	-1.23128	4.49551e-08
evm007886L.1	126.56	138.901	91.0509	267.245	257.965	239.308	-1.10397	4.55032e-08
evm011653L.3	82.9554	37.2661	28.0157	5.64601	3.49783	4.74818	3.41971	4.64782e-08
novel.462	68.066	98.2469	111.062	23.5251	18.3636	29.4387	1.96318	4.65583e-08
evm017319L.2	175.483	137.772	159.089	62.1061	53.3419	70.273	1.34906	4.69842e-08
evm002619L.2	43.6048	82.437	32.0179	2.82301	9.61903	1.89927	3.43988	4.71722e-08
evm010931L.2	57.4307	56.4637	40.0224	161.852	114.554	161.438	-1.51032	4.83733e-08
evm000921L.14	226.532	117.445	178.1	70.5752	55.9653	59.827	1.48822	5.15417e-08
evm004777L.40	170.165	212.304	81.0453	414.041	372.519	354.214	-1.30322	5.16496e-08
evm000030L.84	10.6353	27.1026	16.009	90.3362	82.199	70.273	-2.18335	5.51091e-08
evm010937L.30	99.9719	90.342	89.0498	20.702	27.9826	31.338	1.80324	5.6337e-08
evm002760L.8	168.038	211.174	242.135	65.8701	80.4501	106.359	1.29934	5.64914e-08
evm005634L.20	39.3506	55.3345	64.0358	4.70501	8.74457	9.49635	2.78886	5.8078e-08
evm010318L.14	47.8589	44.0417	65.0364	161.852	173.143	113.956	-1.51345	5.8102e-08
evm020895L.4	119.115	101.635	118.066	42.3451	27.1082	39.8847	1.63564	6.05863e-08
novel.480	48.9224	32.749	44.0246	2.82301	0.874457	6.64745	3.62259	6.06736e-08
evm004056L.7	329.695	369.273	246.138	178.79	126.796	139.596	1.08567	6.0851e-08
evm003466L.32	53.1765	70.015	62.0347	160.911	153.904	148.143	-1.32294	6.32367e-08
evm014354L.5	35.0965	81.3078	90.0504	15.997	8.74457	8.54672	2.63574	6.42857e-08
evm010559L.40	34.033	48.5588	36.0202	5.64601	0	0.949635	4.18987	6.49472e-08
novel.9	207.389	179.555	172.096	79.0442	89.1946	77.8701	1.18246	6.4953e-08
evm017654L.13	75.5107	64.3687	60.0336	11.292	19.2381	7.59708	2.38174	6.71455e-08
asmbl_14414|g.12165	86.146	66.6272	76.0425	17.879	20.1125	18.9927	2.00531	6.81795e-08
evm000513L.31	39.3506	54.2052	24.0134	0	4.37229	0.949635	4.42571	6.82386e-08
evm009223L.7	209.516	189.718	234.131	75.2802	101.437	105.41	1.16707	7.06308e-08
evm009766L.16	212.706	239.406	225.126	77.1622	83.9479	130.1	1.21886	7.10684e-08
evm001235L.2	34.033	45.171	29.0162	0	2.62337	0.949635	4.88492	7.22364e-08
evm006460L.4	45.7318	38.3953	41.023	2.82301	6.99566	0.949635	3.51719	7.6485e-08
evm001679L.13	71.2566	63.2394	49.0274	191.964	129.42	164.287	-1.40522	8.2815e-08
evm001513L.13	44.6683	35.0075	33.0185	1.882	0	4.74818	4.11488	8.36655e-08
evm007078L.20	24.4612	18.0684	11.0062	73.3982	70.831	90.2154	-2.13515	8.60793e-08
evm000501L.2	99.9719	125.349	144.081	44.2271	47.2207	33.2372	1.56576	8.90601e-08
evm006330L.2	104.226	83.5663	90.0504	187.259	189.757	256.402	-1.18768	9.01548e-08
evm007263L.15	92.5272	100.505	87.0487	199.492	192.381	209.869	-1.10442	9.45782e-08
evm009563L.63	171.228	185.201	168.094	79.0442	65.5843	83.5679	1.20182	1.00906e-07
novel.1178	51.0495	39.5246	36.0202	2.82301	6.99566	0	3.6621	1.01874e-07
evm003836L.13	67.0024	71.1443	37.0207	138.327	162.649	182.33	-1.46925	1.03335e-07
evm016856L.12	24.4612	19.1977	29.0162	109.156	79.5756	80.719	-1.8852	1.03494e-07
novel.738	196.753	242.794	214.12	79.0442	121.55	87.3665	1.17966	1.04994e-07
novel.1631	78.7013	71.1443	103.058	18.82	28.8571	15.1942	2.00435	1.07804e-07
evm013719L.27	36.16	22.5855	15.0084	154.324	79.5756	80.719	-2.09513	1.12187e-07
novel.1866	116.988	106.152	116.065	39.5221	33.2294	44.6329	1.53344	1.1317e-07
novel.1101	175.483	238.277	191.107	79.9852	104.06	79.7694	1.1942	1.14555e-07
evm004564L.35	11.6988	20.3269	7.00392	72.4572	67.3332	60.7767	-2.37528	1.18951e-07
novel.979	48.9224	64.3687	83.0465	14.115	1.74891	13.2949	2.76455	1.20538e-07
evm000457L.18	113.798	145.676	124.069	278.537	221.238	283.941	-1.03151	1.26657e-07
evm007078L.24	132.941	159.228	119.067	279.478	342.787	233.61	-1.06049	1.31044e-07
evm009697L.1	106.353	82.437	135.076	211.725	269.333	238.358	-1.14822	1.33467e-07
evm001462L.53	283.963	222.467	260.146	140.209	92.6925	128.201	1.08861	1.36376e-07
evm000878L.8	126.56	158.098	114.064	304.885	257.09	246.905	-1.02299	1.39337e-07
evm016521L.62	121.243	136.642	91.0509	252.189	214.242	282.991	-1.10514	1.40793e-07
evm010823L.35	82.9554	92.6005	92.0515	178.79	208.995	192.776	-1.11785	1.42876e-07
novel.1688	25.5247	16.9391	30.0168	0	0	0	7.15779	1.45041e-07
evm006644L.2	48.9224	19.1977	42.0235	0.941002	0	1.89927	5.31229	1.45202e-07
evm006810L.17	123.37	89.2127	136.076	286.065	239.601	224.114	-1.10141	1.45648e-07
evm010734L.11	48.9224	27.1026	36.0202	0	0.874457	0	6.82334	1.50432e-07
evm018378L.17	140.386	128.737	106.059	32.9351	49.8441	48.4314	1.51347	1.52984e-07
evm004374L.14	47.8589	66.6272	70.0392	7.52802	14.8658	13.2949	2.36689	1.54749e-07
novel.682	31.9059	51.9466	49.0274	142.091	129.42	110.158	-1.52303	1.54946e-07
novel.1360	47.8589	47.4295	73.0409	0.941002	13.9913	2.84891	3.22159	1.55969e-07
novel.1684	106.353	109.54	125.07	36.6991	46.3462	18.9927	1.73653	1.58788e-07
evm001570L.6	34.033	31.6197	39.0218	104.451	119.801	94.0139	-1.6027	1.63186e-07
evm000290L.15	8.50825	21.4562	17.0095	92.2182	75.2033	55.0789	-2.24754	1.75587e-07
evm017517L.10	19.1436	9.0342	32.0179	77.1622	108.433	80.719	-2.13392	1.76903e-07
evm003770L.23	79.7648	74.5321	59.033	145.855	209.87	165.237	-1.29104	1.78215e-07
evm008175L.9	20.2071	31.6197	54.0302	2.82301	0.874457	0.949635	4.52182	1.78466e-07
novel.1401	96.7813	118.574	164.092	39.5221	19.2381	50.3307	1.80437	1.86029e-07
evm002146L.1	48.9224	89.2127	83.0465	5.64601	23.6103	8.54672	2.53681	1.92867e-07
evm005448L.6	38.2871	44.0417	13.0073	111.979	120.675	113.007	-1.86752	1.93703e-07
evm004390L.16	45.7318	109.54	62.0347	162.793	231.731	203.222	-1.46483	2.06629e-07
asmbl_189|g.114	129.751	126.479	158.088	52.6961	43.7229	62.6759	1.38411	2.07876e-07
evm008077L.24	109.544	141.159	106.059	264.422	230.857	230.761	-1.02738	2.0984e-07
evm001086L.10	170.165	128.737	165.092	378.283	236.978	352.315	-1.05781	2.1673e-07
evm008072L.4	72.3201	89.2127	111.062	19.761	26.2337	31.338	1.81878	2.18295e-07
evm016202L.21	73.3836	60.9808	87.0487	165.616	164.398	186.129	-1.21741	2.20439e-07
evm009287L.21	153.148	189.718	91.0509	336.879	297.315	314.329	-1.13207	2.21304e-07
evm013647L.5	22.3341	30.4904	31.0174	83.7492	97.0648	95.9132	-1.72274	2.22961e-07
novel.99	226.532	282.319	195.109	109.156	115.428	112.057	1.0623	2.29002e-07
evm000725L.56	95.7178	94.8591	103.058	42.3451	19.2381	15.1942	1.93775	2.37938e-07
evm013426L.22	92.5272	88.0834	34.019	207.961	168.77	237.409	-1.52102	2.41372e-07
evm006464L.5	74.4472	77.9199	96.0537	10.351	10.4935	32.2876	2.2319	2.56393e-07
evm005051L.7	17.0165	4.5171	16.009	51.7551	69.0821	80.719	-2.41304	2.65583e-07
evm000797L.11	110.607	80.1785	94.0526	179.731	230.857	209.869	-1.1225	2.72314e-07
evm001278L.8	72.3201	98.2469	121.068	29.1711	32.3549	26.5898	1.72636	2.7252e-07
evm010909L.56	63.8119	35.0075	51.0285	8.46902	1.74891	9.49635	2.94068	2.76711e-07
evm012389L.10	53.1765	63.2394	36.0202	143.032	117.177	155.74	-1.45247	2.90075e-07
evm001223L.5	216.96	194.235	255.143	116.684	109.307	94.9635	1.05488	2.91099e-07
evm009950L.49	7.44472	29.3611	25.014	87.5132	88.3202	85.4672	-2.0819	2.96023e-07
evm011534L.27	125.497	97.1176	115.064	209.843	237.852	236.459	-1.01747	2.99544e-07
evm006845L.1	53.1765	39.5246	37.0207	8.46902	3.49783	4.74818	2.96264	3.04856e-07
evm006610L.4	51.0495	24.844	40.0224	4.70501	4.37229	1.89927	3.39687	3.05411e-07
asmbl_1932|g.1592	1.06353	9.0342	5.0028	52.6961	30.606	56.0285	-3.21741	3.05746e-07
evm006435L.14	282.899	251.828	202.113	109.156	132.918	117.755	1.03217	3.05811e-07
evm000120L.23	123.37	120.832	202.113	50.8141	58.5886	56.0285	1.43343	3.10853e-07
novel.1932	158.466	160.357	98.0549	47.0501	59.4631	42.7336	1.47801	3.19356e-07
evm005937L.5	156.339	306.033	231.129	102.569	97.0648	94.9635	1.2341	3.21034e-07
novel.429	47.8589	54.2052	70.0392	15.056	9.61903	9.49635	2.33574	3.54796e-07
novel.1054	71.2566	65.4979	68.0381	16.938	16.6147	18.9927	1.96363	3.58658e-07
evm001389L.8	68.066	54.2052	66.0369	137.386	146.909	168.085	-1.26236	3.60003e-07
evm001436L.29	127.624	85.8249	66.0369	191.023	223.861	240.258	-1.2306	3.80119e-07
evm001790L.12	17.0165	54.2052	52.0291	138.327	136.415	128.201	-1.70951	3.89724e-07
evm001723L.11	213.77	160.357	165.092	61.1651	92.6925	75.9708	1.22849	4.07027e-07
novel.1131	45.7318	64.3687	60.0336	135.504	156.528	131.999	-1.31888	4.13544e-07
evm026033L.18	78.7013	117.445	97.0543	190.082	208.995	229.812	-1.10262	4.1457e-07
evm.model.BG.1125.p	30.8424	31.6197	29.0162	97.8642	90.0691	92.1146	-1.61499	4.16067e-07
asmbl_3152|g.2659	209.516	180.684	263.147	96.9232	96.1903	113.956	1.09165	4.2133e-07
evm.model.BG.959.p	42.5412	46.3003	42.0235	138.327	104.935	112.057	-1.4415	4.26705e-07
novel.1076	116.988	125.349	113.063	27.2891	52.4674	43.6832	1.52229	4.52707e-07
evm002942L.19	32.9695	58.7223	40.0224	0.941002	5.24674	8.54672	3.15907	4.54963e-07
evm004696L.34	47.8589	27.1026	38.0213	0.941002	0	6.64745	3.92322	4.60581e-07
evm000040L.12	354.156	693.375	362.203	1447.26	1386.89	1522.27	-1.62832	4.69238e-07
novel.1164	35.0965	11.2927	20.0112	0	0	0	7.03075	4.82116e-07
evm002660L.15	98.9084	108.41	97.0543	237.133	193.255	195.625	-1.04099	4.86407e-07
evm000136L.10	67.0024	90.342	110.062	204.197	167.896	249.754	-1.21499	5.00666e-07
evm002463L.19	3.19059	21.4562	13.0073	65.8701	61.212	75.9708	-2.43869	5.02267e-07
evm009133L.6	86.146	168.262	124.069	284.183	278.077	249.754	-1.10376	5.14065e-07
evm000821L.28	82.9554	89.2127	67.0375	26.3481	10.4935	23.7409	1.98644	5.21064e-07
evm006825L.26	84.0189	81.3078	116.065	211.725	223.861	177.582	-1.12116	5.41194e-07
novel.1626	61.6848	93.7298	105.059	14.115	6.99566	33.2372	2.26888	5.78783e-07
evm004723L.15	45.7318	55.3345	36.0202	121.389	116.303	126.302	-1.41297	5.80613e-07
evm005304L.27	34.033	36.1368	25.014	2.82301	0	0	5.09963	5.93659e-07
asmbl_17596|g.14673	89.3366	72.2736	57.0319	160.911	153.03	203.222	-1.24321	6.01917e-07
evm006646L.6	109.544	82.437	101.057	196.669	244.848	183.28	-1.09164	6.19375e-07
evm.model.BG.1145.p	94.6542	185.201	129.072	309.59	269.333	284.891	-1.08126	6.19828e-07
evm006904L.3	35.0965	40.6539	39.0218	101.628	110.182	105.41	-1.46743	6.35305e-07
evm005516L.30	44.6683	40.6539	35.0196	100.687	143.411	98.7621	-1.51325	6.41555e-07
evm023539L.27	106.353	50.8174	57.0319	12.233	19.2381	16.1438	2.16714	6.52815e-07
evm005019L.29	152.085	248.44	201.113	70.5752	104.06	84.5176	1.21248	6.8589e-07
evm.model.BG.6.p	471.144	1024.25	676.378	2318.63	2304.19	2041.72	-1.61791	6.97585e-07
evm006874L.45	18.08	55.3345	30.0168	123.271	107.558	113.007	-1.73947	7.07662e-07
evm002562L.81	633.864	996.02	620.347	1655.22	1579.27	1634.32	-1.11405	7.3881e-07
evm001896L.16	148.894	142.289	133.074	68.6931	60.3375	41.784	1.31124	7.4487e-07
evm000065L.4	325.44	565.767	475.266	205.138	289.445	186.129	1.00348	7.73052e-07
evm009882L.3	44.6683	68.8858	49.0274	154.324	126.796	130.1	-1.34193	7.80619e-07
evm012264L.4	168.038	115.186	152.085	56.4601	39.3506	70.273	1.39421	7.81931e-07
novel.133	81.8919	133.254	94.0526	33.8761	38.4761	29.4387	1.59951	7.90797e-07
evm010612L.40	143.577	160.357	139.078	72.4572	52.4674	64.5752	1.22623	8.25244e-07
evm009353L.26	81.8919	57.593	55.0308	22.584	6.1212	8.54672	2.39055	8.44168e-07
evm003554L.13	37.2236	29.3611	33.0185	4.70501	2.62337	1.89927	3.43482	8.65819e-07
evm004345L.7	67.0024	75.6614	79.0442	173.144	174.017	144.345	-1.14855	8.76462e-07
evm002413L.10	84.0189	116.315	104.058	41.4041	34.1038	28.4891	1.54873	9.04703e-07
evm006482L.36	49.986	29.3611	44.0246	9.41002	1.74891	0.949635	3.35879	9.10987e-07
evm002085L.10	214.833	155.84	152.085	56.4601	83.9479	81.6686	1.23393	9.14384e-07
evm020423L.24	94.6542	79.0492	121.068	196.669	204.623	217.467	-1.06612	9.79599e-07
evm026858L.1	97.8448	149.064	111.062	258.776	216.865	245.956	-1.01335	1.01617e-06
evm005347L.2	67.0024	66.6272	75.042	22.584	20.1125	10.446	1.97132	1.02409e-06
novel.1715	45.7318	38.3953	61.0341	126.094	146.909	110.158	-1.39662	1.0257e-06
asmbl_31457|g.26385	70.193	54.2052	73.0409	20.702	13.1169	16.1438	1.98677	1.03049e-06
evm007576L.9	74.4472	68.8858	55.0308	158.088	139.913	156.69	-1.19832	1.04622e-06
evm010936L.14	196.753	186.33	160.09	95.9822	76.9522	83.5679	1.08266	1.06004e-06
asmbl_11065|g.9252	160.593	130.996	103.058	42.3451	62.9609	25.6402	1.58649	1.10878e-06
evm000215L.32	20.2071	9.0342	9.00504	87.5132	53.3419	49.381	-2.31394	1.14923e-06
evm005025L.4	47.8589	45.171	63.0353	120.448	136.415	131.05	-1.31043	1.16863e-06
evm002042L.3	4.25412	11.2927	7.00392	39.5221	40.225	63.6256	-2.67606	1.17386e-06
evm000682L.11	96.7813	119.703	100.056	211.725	188.008	237.409	-1.01014	1.1848e-06
evm007809L.21	47.8589	59.8516	66.0369	7.52802	11.3679	18.0431	2.23619	1.19685e-06
evm003700L.5	125.497	140.03	139.078	59.2831	63.8354	43.6832	1.27646	1.21416e-06
evm005463L.12	55.3036	66.6272	66.0369	147.737	139.913	142.445	-1.19413	1.21959e-06
evm014272L.5	84.0189	67.7565	119.067	34.8171	13.1169	24.6905	1.90587	1.22872e-06
evm000619L.10	52.113	85.8249	62.0347	159.029	162.649	146.244	-1.22995	1.26329e-06
evm022714L.2	93.5907	119.703	87.0487	38.5811	25.3593	37.9854	1.56065	1.26856e-06
novel.82	35.0965	39.5246	31.0174	2.82301	6.1212	2.84891	3.15016	1.27035e-06
evm016521L.1	42.5412	93.7298	105.059	220.194	206.372	178.531	-1.32538	1.28615e-06
evm020356L.7	57.4307	48.5588	91.0509	14.115	18.3636	14.2445	2.07645	1.31297e-06
evm021750L.3	80.8283	103.893	126.071	32.9351	39.3506	37.0358	1.50749	1.4314e-06
evm009807L.46	157.403	97.1176	117.065	257.835	283.324	216.517	-1.02732	1.4507e-06
evm002030L.13	145.704	92.6005	128.072	36.6991	55.0908	43.6832	1.4343	1.46096e-06
evm023539L.35	23.3977	44.0417	29.0162	0	1.74891	4.74818	3.89804	1.46395e-06
evm002781L.5	53.1765	51.9466	85.0476	12.233	20.1125	4.74818	2.35071	1.48834e-06
evm006088L.3	5.31765	11.2927	8.00448	57.4011	55.0908	33.2372	-2.57222	1.5086e-06
evm007142L.8	118.052	80.1785	134.075	13.174	51.593	15.1942	2.04802	1.59996e-06
evm010145L.33	170.165	191.977	116.065	62.1061	63.8354	75.0212	1.24924	1.60795e-06
novel.1262	95.7178	128.737	127.071	43.2861	34.1038	54.1292	1.42097	1.63898e-06
evm000989L.18	79.7648	91.4712	74.0414	182.554	187.134	151.942	-1.09108	1.65115e-06
evm002000L.7	15.953	29.3611	40.0224	0	0.874457	0	6.43089	1.65412e-06
evm002616L.11	47.8589	50.8174	23.0129	2.82301	6.99566	5.69781	2.96268	1.68623e-06
evm025277L.11	89.3366	57.593	74.0414	19.761	22.7359	20.892	1.80162	1.69066e-06
evm012501L.18	130.814	130.996	120.067	36.6991	63.8354	49.381	1.34566	1.72086e-06
novel.954	228.659	172.779	216.121	87.5132	114.554	100.661	1.02834	1.75492e-06
evm000206L.43	127.624	77.9199	130.073	43.2861	43.7229	23.7409	1.59901	1.79741e-06
evm006896L.16	45.7318	62.1101	44.0246	148.678	104.935	131.999	-1.34682	1.88266e-06
evm001113L.145	53.1765	35.0075	32.0179	127.035	98.8137	107.309	-1.47097	1.88957e-06
evm002864L.7	73.3836	85.8249	77.0431	183.495	182.762	142.445	-1.10805	1.90329e-06
asmbl_14635|g.12361	94.6542	120.832	96.0537	239.015	168.77	239.308	-1.05535	1.93506e-06
evm000014L.102	30.8424	51.9466	36.0202	100.687	104.935	120.604	-1.46106	1.97241e-06
evm003637L.7	126.56	86.9541	87.0487	207.02	210.744	197.524	-1.03374	2.08037e-06
evm014652L.12	144.64	168.262	146.082	71.5162	74.3289	65.5248	1.1172	2.08086e-06
evm006706L.2	19.1436	15.8098	21.0118	72.4572	47.2207	102.561	-1.98468	2.08442e-06
evm004483L.9	21.2706	16.9391	15.0084	0	0	0	6.70978	2.10945e-06
evm000436L.47	148.894	117.445	147.082	75.2802	42.8484	33.2372	1.4513	2.11924e-06
evm011381L.2	177.61	163.745	165.092	89.3952	83.9479	64.5752	1.08917	2.16137e-06
evm007325L.7	35.0965	29.3611	58.0325	119.507	103.186	121.553	-1.48366	2.18831e-06
evm010902L.7	146.767	133.254	128.072	72.4572	48.0951	50.3307	1.25716	2.32249e-06
evm000206L.58	192.499	248.44	185.104	80.9262	87.4457	125.352	1.09171	2.32557e-06
evm004908L.17	82.9554	60.9808	64.0358	26.3481	15.7402	9.49635	2.01192	2.32791e-06
asmbl_40046|g.33666	46.7954	47.4295	30.0168	109.156	111.931	108.258	-1.41088	2.33915e-06
evm006557L.39	35.0965	15.8098	13.0073	116.684	58.5886	81.6686	-2.00746	2.36017e-06
evm001557L.16	204.198	236.018	175.098	109.156	109.307	80.719	1.03788	2.40044e-06
evm009015L.143	40.4142	27.1026	21.0118	2.82301	0.874457	2.84891	3.77131	2.41593e-06
evm009015L.43	108.48	84.6956	120.067	24.4661	38.4761	45.5825	1.5304	2.44242e-06
evm017775L.2	103.162	146.806	105.059	279.478	215.116	216.517	-1.00441	2.4458e-06
evm020512L.6	72.3201	65.4979	74.0414	191.023	126.796	160.488	-1.17273	2.62262e-06
evm017845L.6	62.7483	33.8782	29.0162	134.563	95.3158	134.848	-1.53758	2.67005e-06
evm011446L.14	158.466	134.384	166.093	59.2831	77.8267	71.2227	1.1393	2.6824e-06
novel.777	78.7013	83.5663	82.0459	10.351	32.3549	24.6905	1.85307	2.70301e-06
evm005417L.50	115.925	134.384	95.0532	31.9941	45.4718	52.2299	1.41116	2.71852e-06
evm000375L.21	60.6213	116.315	100.056	165.616	228.233	231.711	-1.17682	2.72215e-06
evm002616L.22	8.50825	11.2927	8.00448	46.1091	44.5973	50.3307	-2.34752	2.78495e-06
evm008032L.5	53.1765	63.2394	84.047	159.029	134.666	168.085	-1.20045	2.79038e-06
evm013719L.20	708.312	1029.9	523.293	1868.83	1847.73	1956.25	-1.32725	2.80155e-06
evm002221L.97	23.3977	36.1368	23.0129	107.274	96.1903	63.6256	-1.6995	2.81321e-06
asmbl_27187|g.22802	489.224	914.712	513.287	1774.73	1661.47	1586.84	-1.39002	2.82597e-06
evm006707L.20	34.033	37.2661	42.0235	7.52802	5.24674	0	3.14305	2.8693e-06
novel.705	256.311	199.882	245.137	89.3952	107.558	147.193	1.0286	2.87495e-06
evm.model.BG.591.p	7.44472	27.1026	20.0112	0	0	0	6.74477	2.87968e-06
evm001275L.1	51.0495	112.927	103.058	234.31	167.896	228.862	-1.24081	3.2016e-06
evm001027L.10	8.50825	49.6881	39.0218	123.271	126.796	103.51	-1.86546	3.24094e-06
evm015612L.3	40.4142	56.4637	76.0425	2.82301	19.2381	2.84891	2.77847	3.28002e-06
evm002412L.21	41.4777	51.9466	35.0196	12.233	3.49783	2.84891	2.7939	3.34482e-06
evm001341L.8	47.8589	59.8516	64.0358	136.445	127.671	131.999	-1.20473	3.41206e-06
evm004200L.22	64.8754	39.5246	34.019	146.796	111.056	113.007	-1.42249	3.465e-06
evm004696L.53	129.751	73.4029	113.063	29.1711	37.6017	43.6832	1.51906	3.50783e-06
evm003751L.38	197.817	158.098	208.116	78.1032	97.9392	99.7117	1.03319	3.5377e-06
evm007262L.10	17.0165	29.3611	14.0078	97.8642	69.0821	57.9278	-1.90495	3.56179e-06
evm005332L.22	108.48	100.505	104.058	265.363	162.649	217.467	-1.04265	3.62181e-06
novel.704	223.341	171.65	227.127	119.507	87.4457	103.51	1.00536	3.71887e-06
evm002476L.6	374.363	509.303	253.142	893.952	923.427	1015.16	-1.31802	3.75314e-06
evm009807L.36	40.4142	76.7907	61.0341	162.793	128.545	140.546	-1.27865	3.80612e-06
evm019322L.6	42.5412	42.9124	38.0213	4.70501	6.1212	10.446	2.53997	3.89669e-06
evm002977L.35	103.162	80.1785	99.0554	37.6401	36.7272	27.5394	1.47025	3.92699e-06
evm002890L.19	76.5742	154.711	84.047	17.879	31.4805	43.6832	1.75914	3.95434e-06
evm000904L.79	77.6378	107.281	73.0409	168.439	194.13	175.683	-1.06499	3.95713e-06
novel.463	23.3977	35.0075	31.0174	1.882	1.74891	4.74818	3.42513	4.04099e-06
novel.1828	22.3341	23.7148	21.0118	87.5132	65.5843	66.4745	-1.71209	4.22241e-06
evm001641L.7	24.4612	20.3269	28.0157	0	0	0.949635	6.20169	4.23729e-06
evm.model.BG.965.p	125.497	189.718	102.057	30.1121	54.2163	64.5752	1.48415	4.24642e-06
evm005977L.19	48.9224	44.0417	55.0308	14.115	10.4935	7.59708	2.20099	4.33596e-06
evm008032L.10	87.2095	70.015	78.0437	12.233	26.2337	30.3883	1.77192	4.44417e-06
evm004539L.12	147.831	124.22	123.069	52.6961	61.212	60.7767	1.177	4.51503e-06
novel.844	176.546	161.486	152.085	52.6961	86.5713	82.6183	1.14163	4.53177e-06
novel.1951	9.57178	28.2319	13.0073	0	0	0	6.64038	4.77265e-06
evm015820L.2	21.2706	41.7832	43.0241	3.76401	6.1212	3.79854	2.94804	4.78624e-06
evm010809L.9	28.7153	42.9124	45.0252	96.9232	96.1903	118.704	-1.41745	4.86013e-06
asmbl_28362|g.23766	11.6988	9.0342	10.0056	66.8111	36.7272	46.5321	-2.28505	4.94019e-06
evm017409L.4	163.784	116.315	150.084	58.3421	59.4631	73.1219	1.17393	4.95374e-06
novel.955	113.798	74.5321	142.079	37.6401	30.606	48.4314	1.50651	5.01536e-06
evm012916L.5	75.5107	110.669	117.065	46.1091	22.7359	34.1869	1.56107	5.12966e-06
novel.1941	37.2236	21.4562	15.0084	0.941002	0	0	6.217	5.13906e-06
novel.1933	85.0825	121.962	147.082	50.8141	41.0995	45.5825	1.36683	5.14673e-06
evm001295L.31	4.25412	19.1977	10.0056	53.6371	54.2163	55.0789	-2.29421	5.26245e-06
evm012770L.43	90.4001	85.8249	112.063	171.262	182.762	230.761	-1.01774	5.42337e-06
asmbl_12059|g.10087	67.0024	92.6005	93.0521	31.0531	32.3549	18.0431	1.63049	5.49138e-06
evm015416L.18	115.925	111.798	124.069	0	8.74457	0.949635	5.16499	5.56078e-06
novel.1463	106.353	184.072	99.0554	265.363	243.974	280.142	-1.02309	5.69478e-06
evm010498L.8	52.113	66.6272	64.0358	158.088	106.684	163.337	-1.22698	5.74663e-06
novel.632	99.9719	164.874	165.092	72.4572	56.8397	37.9854	1.36134	5.79488e-06
evm006122L.1	338.203	456.227	369.207	0	7.87012	0	7.19507	5.91033e-06
evm007325L.11	44.6683	42.9124	47.0263	115.743	107.558	103.51	-1.2787	6.00252e-06
evm022692L.2	74.4472	59.8516	58.0325	131.74	125.922	180.431	-1.18706	6.05589e-06
evm006103L.8	10.6353	18.0684	6.00336	51.7551	54.2163	52.2299	-2.20214	6.14382e-06
evm005815L.33	149.958	212.304	164.092	103.51	69.0821	67.4241	1.13273	6.33501e-06
novel.35	26.5883	37.2661	36.0202	1.882	6.1212	4.74818	2.96126	6.36545e-06
evm001403L.37	142.513	135.513	113.063	50.8141	69.9566	43.6832	1.24602	6.45268e-06
evm001231L.8	28.7153	22.5855	27.0151	0	0	1.89927	5.40438	6.69258e-06
evm001098L.5	141.45	210.045	155.087	72.4572	90.9436	72.1723	1.10163	6.75157e-06
evm008619L.12	76.5742	73.4029	117.065	159.029	193.255	220.315	-1.09677	6.753e-06
evm004175L.51	81.8919	136.642	82.0459	40.4631	32.3549	34.1869	1.48861	6.79674e-06
evm001936L.75	85.0825	158.098	111.062	267.245	260.588	199.423	-1.04064	6.8527e-06
evm011491L.24	8.50825	10.1635	12.0067	42.3451	56.8397	43.6832	-2.2179	6.93826e-06
novel.897	20.2071	29.3611	31.0174	0	1.74891	3.79854	3.86511	7.03277e-06
evm008563L.15	43.6048	31.6197	46.0258	5.64601	9.61903	6.64745	2.46436	7.18102e-06
evm009353L.42	112.734	101.635	96.0537	47.0501	39.3506	38.9351	1.30872	7.19794e-06
evm002528L.21	2182.37	3376.53	2221.24	5428.64	5727.69	4764.32	-1.03319	7.61497e-06
evm017336L.28	58.4942	51.9466	41.023	158.088	125.922	94.0139	-1.32155	7.74253e-06
evm011459L.7	92.5272	75.6614	79.0442	26.3481	27.9826	33.2372	1.49834	7.74724e-06
evm016133L.4	48.9224	33.8782	57.0319	91.2772	134.666	132.949	-1.35591	7.81918e-06
evm003628L.63	1.06353	1.12927	8.00448	35.7581	34.1038	31.338	-3.27713	7.82747e-06
evm018940L.2	68.066	50.8174	69.0386	23.5251	15.7402	12.3453	1.86638	8.13103e-06
evm009719L.38	1565.52	932.781	906.507	473.324	518.553	449.178	1.24034	8.50482e-06
novel.213	130.814	112.927	143.08	54.5781	54.2163	64.5752	1.15987	8.5351e-06
evm007621L.19	27.6518	22.5855	30.0168	0	4.37229	0.949635	3.88107	8.70625e-06
evm003395L.36	55.3036	38.3953	32.0179	0	6.1212	10.446	2.92337	8.73438e-06
evm005486L.13	89.3366	99.3762	98.0549	34.8171	43.7229	15.1942	1.60857	8.77904e-06
novel.1572	48.9224	57.593	56.0313	19.761	6.99566	11.3956	2.09686	8.9305e-06
evm004876L.30	125.497	66.6272	76.0425	203.256	171.394	204.172	-1.10874	9.00543e-06
novel.308	53.1765	35.0075	32.0179	7.52802	7.87012	6.64745	2.44522	9.29844e-06
evm004400L.17	36.16	30.4904	35.0196	3.76401	6.1212	5.69781	2.70343	9.33505e-06
evm006378L.16	155.276	166.003	135.076	78.1032	73.4544	70.273	1.03958	9.48271e-06
novel.1801	79.7648	66.6272	85.0476	16.938	24.4848	33.2372	1.63402	9.87641e-06
evm007735L.14	17.0165	10.1635	6.00336	48.9321	53.3419	48.4314	-2.18845	9.93899e-06
novel.1995	80.8283	68.8858	59.033	23.5251	17.4891	24.6905	1.66976	1.00719e-05
evm006899L.14	45.7318	65.4979	73.0409	15.056	20.987	15.1942	1.84395	1.05065e-05
novel.225	143.577	130.996	158.088	48.9321	27.9826	84.5176	1.42699	1.08175e-05
evm012951L.23	175.483	124.22	201.113	79.0442	87.4457	66.4745	1.10492	1.11725e-05
evm009447L.2	15.953	72.2736	57.0319	171.262	117.177	153.841	-1.60779	1.11755e-05
evm003157L.18	6.38119	14.6806	11.0062	49.8731	44.5973	49.381	-2.16959	1.14797e-05
evm000157L.3	5.31765	21.4562	22.0123	54.5781	69.9566	73.1219	-2.01827	1.15035e-05
evm010752L.1	57.4307	101.635	76.0425	169.38	146.034	191.826	-1.11123	1.18504e-05
evm007875L.3	39.3506	60.9808	26.0146	11.292	6.1212	2.84891	2.63787	1.19623e-05
novel.282	30.8424	36.1368	34.019	1.882	3.49783	8.54672	2.86446	1.19757e-05
evm002052L.41	40.4142	42.9124	41.023	4.70501	10.4935	9.49635	2.32784	1.21311e-05
evm002761L.2	22.3341	89.2127	41.023	193.846	144.285	120.604	-1.59378	1.22008e-05
evm007541L.32	23.3977	21.4562	31.0174	2.82301	2.62337	0	3.78861	1.22247e-05
evm012861L.35	12.7624	58.7223	20.0112	2.82301	1.74891	2.84891	3.62626	1.22271e-05
evm018473L.39	78.7013	63.2394	74.0414	18.82	31.4805	17.0934	1.67573	1.23307e-05
evm017754L.18	151.021	114.057	90.0504	60.2241	42.8484	34.1869	1.37093	1.23323e-05
evm003395L.28	23.3977	23.7148	32.0179	0	2.62337	3.79854	3.62151	1.27636e-05
novel.439	119.115	164.874	208.116	64.9291	73.4544	85.4672	1.13778	1.28622e-05
evm020458L.4	143.577	106.152	118.066	71.5162	28.8571	29.4387	1.50516	1.2958e-05
novel.616	42.5412	48.5588	49.0274	110.097	122.424	97.8124	-1.23781	1.29583e-05
evm007987L.14	89.3366	110.669	114.064	41.4041	47.2207	41.784	1.26719	1.30401e-05
evm004160L.44	59.5577	45.171	39.0218	5.64601	14.8658	10.446	2.20839	1.30585e-05
novel.1098	36.16	31.6197	28.0157	2.82301	5.24674	5.69781	2.79607	1.30951e-05
evm001201L.9	92.5272	93.7298	45.0252	142.091	199.376	189.927	-1.20481	1.33786e-05
evm025334L.1	99.9719	135.513	109.061	47.0501	48.0951	53.1796	1.21512	1.34208e-05
evm010330L.21	29.7789	25.9733	34.019	3.76401	3.49783	4.74818	2.90616	1.34757e-05
evm005523L.6	54.2401	85.8249	68.0381	146.796	129.42	178.531	-1.12911	1.41562e-05
evm009646L.1	99.9719	66.6272	86.0481	191.023	151.281	172.834	-1.02529	1.43998e-05
evm002321L.13	73.3836	32.749	43.0241	111.038	140.788	126.302	-1.34082	1.47183e-05
evm009831L.17	157.403	111.798	146.082	76.2212	52.4674	57.9278	1.15658	1.48077e-05
evm008162L.12	39.3506	32.749	31.0174	7.52802	6.1212	2.84891	2.64067	1.56988e-05
evm001998L.28	1.06353	1.12927	0	36.6991	24.4848	17.0934	-5.19636	1.57607e-05
novel.1712	111.671	72.2736	92.0515	23.5251	38.4761	37.9854	1.46436	1.59114e-05
evm008499L.7	6.38119	13.5513	24.0134	0	0	0	6.43629	1.63649e-05
evm012063L.22	102.099	80.1785	83.0465	144.914	212.493	177.582	-1.01243	1.71691e-05
evm001462L.38	3.19059	2.25855	1.00056	37.6401	24.4848	18.0431	-3.64706	1.72708e-05
evm003875L.41	38.2871	63.2394	76.0425	133.622	165.272	119.654	-1.23617	1.76915e-05
evm000425L.38	85.0825	79.0492	83.0465	32.9351	34.9783	22.7913	1.44434	1.78436e-05
novel.2013	92.5272	101.635	95.0532	42.3451	43.7229	29.4387	1.32196	1.78543e-05
evm024869L.5	94.6542	76.7907	84.047	140.209	174.017	199.423	-1.00676	1.78606e-05
evm011118L.5	38.2871	16.9391	17.0095	2.82301	0	0	4.70075	1.80858e-05
evm001309L.21	143.577	140.03	119.067	70.5752	61.212	58.8774	1.07801	1.81584e-05
novel.68	41.4777	66.6272	49.0274	12.233	17.4891	9.49635	1.99579	1.81728e-05
evm011772L.5	40.4142	49.6881	58.0325	17.879	9.61903	5.69781	2.15947	1.88777e-05
novel.258	95.7178	140.03	107.06	44.2271	55.0908	46.5321	1.23005	1.91124e-05
evm016660L.9	39.3506	53.0759	48.0269	8.46902	9.61903	15.1942	2.07937	1.91696e-05
evm005841L.28	124.433	185.201	159.089	73.3982	82.199	71.2227	1.04548	1.94194e-05
evm012150L.20	151.021	60.9808	87.0487	35.7581	36.7272	28.4891	1.56634	1.94469e-05
evm011657L.29	0	12.422	3.00168	31.9941	54.2163	35.1365	-3.00204	1.95146e-05
evm006221L.4	45.7318	60.9808	89.0498	150.56	134.666	154.791	-1.1646	1.95658e-05
evm001571L.2	105.29	101.635	81.0453	25.4071	41.0995	43.6832	1.38392	1.97645e-05
novel.167	74.4472	53.0759	52.0291	15.997	18.3636	18.9927	1.75036	1.98785e-05
evm004908L.9	29.7789	38.3953	27.0151	5.64601	4.37229	4.74818	2.68875	1.99112e-05
evm026838L.11	122.306	163.745	157.088	84.6902	65.5843	57.9278	1.08986	2.00628e-05
evm019662L.8	56.3671	67.7565	64.0358	103.51	176.64	142.445	-1.16899	2.01356e-05
evm011772L.23	182.927	277.802	179.1	107.274	123.298	59.827	1.13626	2.01837e-05
evm005693L.99	20.2071	19.1977	33.0185	3.76401	0	0	4.28963	2.04187e-05
evm016514L.2	44.6683	50.8174	40.0224	107.274	94.4414	116.805	-1.23472	2.06001e-05
evm007138L.10	69.1295	112.927	120.067	40.4631	42.8484	32.2876	1.38497	2.0909e-05
novel.2282	119.115	109.54	138.077	52.6961	55.0908	60.7767	1.12302	2.14527e-05
evm001163L.16	70.193	114.057	92.0515	32.9351	35.8527	37.0358	1.38329	2.15505e-05
evm000743L.1	56.3671	58.7223	88.0493	14.115	12.2424	30.3883	1.84634	2.18465e-05
evm005025L.19	41.4777	68.8858	37.0207	130.799	117.177	107.309	-1.27511	2.18959e-05
evm003225L.7	6.38119	29.3611	42.0235	0	2.62337	0	4.83816	2.1939e-05
evm000554L.79	121.243	85.8249	90.0504	45.1681	37.6017	37.9854	1.29981	2.30923e-05
novel.1627	1170.95	2072.22	1592.89	3119.42	3630.75	3130.95	-1.031	2.34615e-05
novel.802	64.8754	77.9199	42.0235	8.46902	24.4848	14.2445	1.96052	2.36011e-05
evm000344L.53	35.0965	27.1026	32.0179	6.58701	4.37229	3.79854	2.67673	2.37406e-05
evm004225L.2	81.8919	86.9541	81.0453	28.2301	27.9826	38.9351	1.39441	2.42982e-05
evm000131L.48	21.2706	27.1026	25.014	70.5752	57.7142	91.165	-1.58	2.45361e-05
evm020743L.14	51.0495	28.2319	33.0185	0.941002	10.4935	4.74818	2.78048	2.49986e-05
evm003272L.24	25.5247	19.1977	28.0157	0.941002	1.74891	3.79854	3.49455	2.5842e-05
novel.1322	97.8448	67.7565	63.0353	26.3481	16.6147	32.2876	1.60718	2.62169e-05
evm007262L.27	129.751	206.657	133.074	58.3421	66.4588	88.3161	1.13832	2.65708e-05
evm005523L.9	11.6988	15.8098	19.0106	73.3982	48.9696	47.4818	-1.86535	2.71841e-05
evm.model.BG.274.p	137.195	93.7298	119.067	53.6371	44.5973	56.0285	1.18449	2.75252e-05
evm002699L.17	26.5883	14.6806	16.009	0	0.874457	0	5.85472	2.7651e-05
evm011262L.23	47.8589	74.5321	51.0285	151.501	186.259	88.3161	-1.30103	2.77792e-05
evm014098L.9	25.5247	32.749	13.0073	75.2802	82.199	64.5752	-1.64844	2.78514e-05
asmbl_23896|g.20080	21.2706	21.4562	14.0078	0	0.874457	0	5.83919	2.79372e-05
novel.1158	93.5907	71.1443	112.063	33.8761	43.7229	26.5898	1.40863	2.8285e-05
evm001908L.19	46.7954	21.4562	42.0235	9.41002	3.49783	5.69781	2.57625	2.83914e-05
evm028102L.1	46.7954	39.5246	36.0202	9.41002	9.61903	0	2.67516	2.84485e-05
evm004937L.3	137.195	73.4029	95.0532	36.6991	42.8484	39.8847	1.35589	2.84579e-05
evm.model.BG.155.p	24.4612	12.422	16.009	59.2831	68.2077	53.1796	-1.77063	2.86039e-05
evm010625L.10	26.5883	25.9733	29.0162	0	2.62337	5.69781	3.29739	2.9091e-05
evm007589L.6	0	0	0	14.115	20.987	7.59708	-6.18744	3.05287e-05
novel.456	126.56	115.186	74.0414	48.9321	41.0995	37.0358	1.31175	3.06627e-05
novel.219	65.9389	124.22	147.082	43.2861	37.6017	48.4314	1.38483	3.16643e-05
evm001590L.38	68.066	124.22	90.0504	34.8171	33.2294	39.8847	1.38658	3.21993e-05
novel.2134	60.6213	75.6614	70.0392	18.82	27.9826	23.7409	1.54556	3.23118e-05
evm005417L.8	132.941	154.711	107.06	55.5191	65.5843	63.6256	1.09295	3.24219e-05
evm003881L.50	15.953	21.4562	38.0213	1.882	2.62337	2.84891	3.36008	3.2532e-05
evm017623L.1	1.06353	7.90492	1.00056	16.938	38.4761	38.9351	-3.27649	3.2986e-05
evm007303L.6	4.25412	14.6806	4.00224	43.2861	32.3549	48.4314	-2.45296	3.3012e-05
evm001936L.77	70.193	92.6005	28.0157	155.265	133.792	198.474	-1.35879	3.32618e-05
evm010937L.37	90.4001	141.159	98.0549	32.9351	48.0951	53.1796	1.29408	3.33378e-05
evm003741L.5	72.3201	59.8516	61.0341	143.032	123.298	131.999	-1.04323	3.448e-05
evm007955L.8	94.6542	101.635	120.067	25.4071	58.5886	37.9854	1.37143	3.44863e-05
evm019328L.3	148.894	120.832	86.0481	38.5811	59.4631	50.3307	1.25867	3.49059e-05
evm003484L.96	41.4777	58.7223	59.033	137.386	104.06	115.856	-1.16531	3.52283e-05
evm007117L.56	41.4777	12.422	18.0101	1.882	2.62337	0	3.97773	3.53925e-05
evm003770L.20	27.6518	21.4562	21.0118	0	1.74891	3.79854	3.66397	3.55337e-05
evm028948L.1	156.339	114.057	131.073	72.4572	54.2163	63.6256	1.07909	3.57355e-05
evm002996L.48	43.6048	72.2736	43.0241	137.386	97.0648	138.647	-1.23496	3.58083e-05
evm001787L.55	91.4637	68.8858	60.0336	27.2891	26.2337	24.6905	1.49378	3.62083e-05
novel.1005	97.8448	134.384	135.076	52.6961	56.8397	59.827	1.11688	3.63352e-05
evm012567L.3	35.0965	32.749	30.0168	1.882	5.24674	8.54672	2.64316	3.66728e-05
evm007196L.4	26.5883	25.9733	19.0106	75.2802	49.8441	94.0139	-1.61571	3.7483e-05
novel.1373	46.7954	66.6272	51.0285	100.687	135.541	128.201	-1.15114	3.79598e-05
evm000064L.18	56.3671	29.3611	42.0235	15.056	5.24674	3.79854	2.41113	3.81719e-05
evm007635L.43	84.0189	60.9808	54.0302	127.035	163.524	131.999	-1.08789	3.86029e-05
asmbl_42982|g.36167	243.549	184.072	290.162	166.557	85.6968	96.8628	1.04252	3.87153e-05
evm009758L.1	39.3506	36.1368	32.0179	86.5722	83.0734	94.0139	-1.29511	4.1498e-05
evm013162L.4	129.751	129.867	129.072	51.7551	69.0821	67.4241	1.04491	4.15477e-05
evm030846L.6	27.6518	28.2319	43.0241	83.7492	97.9392	76.9205	-1.38289	4.20436e-05
evm003700L.9	60.6213	16.9391	38.0213	0	3.49783	10.446	3.05841	4.34851e-05
evm003209L.12	873.159	1732.31	1269.71	2822.07	2920.69	2754.89	-1.13297	4.5017e-05
evm005582L.14	21.2706	33.8782	16.009	3.76401	0	1.89927	3.67041	4.51488e-05
evm021874L.6	15.953	30.4904	17.0095	0	0	1.89927	5.09603	4.54166e-05
evm015059L.22	94.6542	105.023	91.0509	50.8141	29.7315	39.8847	1.27348	4.69885e-05
evm023539L.38	108.48	112.927	144.081	28.2301	6.1212	3.79854	3.26242	4.70115e-05
novel.952	24.4612	23.7148	7.00392	0	0	0.949635	5.79756	4.98463e-05
evm002621L.56	67.0024	66.6272	59.033	8.46902	31.4805	12.3453	1.87191	5.0271e-05
novel.52	29.7789	39.5246	34.019	83.7492	108.433	71.2227	-1.35306	5.11034e-05
evm012924L.8	29.7789	10.1635	24.0134	0	1.74891	0	5.1355	5.1135e-05
novel.1938	55.3036	109.54	80.0448	175.026	158.277	168.085	-1.03628	5.14315e-05
evm001054L.18	45.7318	98.2469	33.0185	152.442	141.662	143.395	-1.31261	5.31267e-05
evm016128L.5	44.6683	32.749	53.0297	12.233	8.74457	11.3956	2.01563	5.35513e-05
evm007877L.12	40.4142	41.7832	50.028	13.174	13.1169	6.64745	2.00258	5.56298e-05
evm019385L.6	29.7789	18.0684	13.0073	0	0.874457	0.949635	5.04857	5.58357e-05
evm005693L.16	52.113	41.7832	46.0258	108.215	104.06	98.7621	-1.15161	5.60308e-05
evm.model.BG.862.p	15.953	5.64637	15.0084	0	0	0	6.17305	5.63122e-05
evm016536L.3	227.596	120.832	136.076	88.4542	69.0821	65.5248	1.11984	5.63412e-05
evm008326L.10	159.53	172.779	109.061	76.2212	76.0778	59.827	1.05428	5.65417e-05
evm012699L.6	27.6518	12.422	26.0146	0	3.49783	0	4.19237	5.69833e-05
novel.2248	128.687	166.003	155.087	66.8111	94.4414	49.381	1.09104	5.73198e-05
evm007875L.13	54.2401	60.9808	61.0341	134.563	110.182	121.553	-1.05477	5.79041e-05
evm009258L.8	53.1765	56.4637	46.0258	109.156	110.182	113.956	-1.10027	5.81053e-05
evm001994L.15	90.4001	72.2736	47.0263	164.675	139.039	139.596	-1.08257	5.81414e-05
asmbl_2646|g.2211	14.8894	10.1635	40.0224	0.941002	0.874457	1.89927	4.144	5.88332e-05
evm004392L.34	36.16	46.3003	32.0179	101.628	102.311	75.0212	-1.2893	5.98205e-05
evm012348L.13	111.671	84.6956	85.0476	52.6961	29.7315	25.6402	1.38212	6.17408e-05
evm003889L.9	29.7789	47.4295	37.0207	13.174	5.24674	1.89927	2.4919	6.31554e-05
evm001823L.40	23.3977	10.1635	15.0084	55.5191	71.7055	43.6832	-1.81312	6.3905e-05
evm019779L.25	64.8754	119.703	100.056	46.1091	29.7315	35.1365	1.35978	6.57426e-05
evm015036L.10	8.50825	11.2927	6.00336	47.0501	29.7315	40.8343	-2.19549	6.59649e-05
evm018801L.2	23.3977	44.0417	64.0358	117.625	96.1903	120.604	-1.34273	6.66311e-05
evm011331L.38	8.50825	11.2927	15.0084	0	0	0	6.09888	6.68986e-05
evm013657L.11	23.3977	40.6539	33.0185	71.5162	85.6968	93.0643	-1.36885	6.74204e-05
novel.1088	141.45	114.057	167.093	73.3982	75.2033	59.827	1.02067	6.77635e-05
novel.861	32.9695	53.0759	76.0425	19.761	11.3679	12.3453	1.90258	6.88194e-05
novel.2031	36.16	44.0417	50.028	16.938	6.99566	6.64745	2.09461	7.12114e-05
evm014349L.8	43.6048	45.171	69.0386	10.351	15.7402	18.9927	1.80941	7.20108e-05
asmbl_8913|g.7423	171.228	144.547	220.123	118.566	62.9609	76.9205	1.05538	7.24688e-05
evm007964L.2	98.9084	224.726	114.064	368.873	230.857	293.437	-1.03167	7.25134e-05
evm000344L.56	70.193	86.9541	69.0386	0	0	5.69781	5.32489	7.43728e-05
evm.model.BG.269.p	38.2871	63.2394	51.0285	125.153	107.558	104.46	-1.14617	7.56189e-05
evm001104L.4	55.3036	71.1443	16.009	239.015	212.493	209.869	-2.21814	7.56948e-05
evm003001L.1	11.6988	14.6806	15.0084	51.7551	39.3506	55.0789	-1.8191	7.81317e-05
evm012520L.1	658.326	1217.36	761.426	1912.12	1869.59	1904.02	-1.1087	8.00009e-05
novel.2280	109.544	120.832	114.064	60.2241	56.8397	23.7409	1.28804	8.02566e-05
evm004632L.7	65.9389	88.0834	80.0448	37.6401	22.7359	29.4387	1.38403	8.13372e-05
evm010498L.10	55.3036	79.0492	68.0381	24.4661	29.7315	13.2949	1.57946	8.30006e-05
evm010251L.31	63.8119	91.4712	77.0431	27.2891	30.606	33.2372	1.34919	8.51364e-05
evm.model.BG.561.p	187.181	86.9541	145.081	64.9291	48.0951	71.2227	1.18932	8.85302e-05
evm000768L.116	24.4612	12.422	23.0129	59.2831	65.5843	57.9278	-1.60428	8.95157e-05
evm011447L.12	31.9059	18.0684	16.009	2.82301	0	2.84891	3.5627	9.15533e-05
evm010442L.27	53.1765	59.8516	55.0308	122.33	112.805	110.158	-1.03961	9.26196e-05
novel.222	77.6378	70.015	77.0431	22.584	25.3593	37.9854	1.389	9.27644e-05
evm001104L.21	78.7013	58.7223	39.0218	14.115	18.3636	21.8416	1.69835	9.50388e-05
evm005332L.42	42.5412	86.9541	54.0302	143.032	112.805	147.193	-1.13829	9.55969e-05
evm009831L.48	27.6518	20.3269	15.0084	0	0.874457	3.79854	3.76554	9.71447e-05
evm002181L.4	61.6848	66.6272	43.0241	119.507	132.043	109.208	-1.07849	9.73647e-05
evm000505L.17	79.7648	130.996	64.0358	156.206	227.359	179.481	-1.0402	9.73754e-05
evm003433L.26	22.3341	25.9733	14.0078	2.82301	1.74891	0.949635	3.4938	9.75194e-05
evm000505L.2	28.7153	27.1026	24.0134	3.76401	6.1212	0	2.9957	9.79578e-05
evm003867L.28	96.7813	77.9199	90.0504	34.8171	45.4718	31.338	1.24405	9.81151e-05
evm004388L.3	0	0	0	15.997	4.37229	17.0934	-5.99433	9.82644e-05
evm010214L.43	44.6683	64.3687	60.0336	129.858	99.6881	129.15	-1.08489	9.827e-05
novel.1685	35.0965	66.6272	90.0504	12.233	26.2337	17.0934	1.78417	0.000100485
asmbl_22626|g.19024	19.1436	14.6806	27.0151	0	2.62337	1.89927	3.73612	0.000100717
evm015132L.1	114.861	83.5663	124.069	41.4041	25.3593	62.6759	1.32235	0.000103503
evm.model.BG.821.p	82.9554	85.8249	92.0515	31.0531	41.0995	39.8847	1.2185	0.00010369
novel.2222	35.0965	66.6272	58.0325	11.292	12.2424	21.8416	1.81813	0.000103901
asmbl_38475|g.32354	17.0165	32.749	27.0151	2.82301	1.74891	5.69781	2.91193	0.000104302
novel.1417	93.5907	100.505	69.0386	37.6401	31.4805	40.8343	1.25873	0.000104416
evm014271L.5	76.5742	56.4637	36.0202	20.702	14.8658	15.1942	1.73542	0.000105134
evm006144L.59	78.7013	177.296	156.087	37.6401	7.87012	10.446	2.88261	0.000108941
novel.1412	1.06353	4.5171	4.00224	29.1711	37.6017	13.2949	-3.06703	0.000109538
novel.2197	79.7648	196.494	152.085	54.5781	76.0778	51.2803	1.23247	0.000112933
evm008456L.11	20.2071	29.3611	3.00168	0	0.874457	0	5.7264	0.000115245
evm000620L.27	32.9695	32.749	61.0341	108.215	112.805	84.5176	-1.26424	0.000116952
evm018401L.3	42.5412	58.7223	55.0308	22.584	13.9913	8.54672	1.79223	0.000117501
evm018935L.4	56.3671	46.3003	44.0246	6.58701	21.8614	9.49635	1.94141	0.000118188
evm003864L.13	76.5742	58.7223	53.0297	24.4661	20.987	21.8416	1.48495	0.000118937
evm005427L.1	18.08	7.90492	7.00392	0	0	0	6.01998	0.00011939
evm009485L.19	84.0189	149.064	114.064	51.7551	59.4631	45.5825	1.14385	0.000123648
evm002844L.19	46.7954	83.5663	46.0258	120.448	122.424	135.798	-1.10718	0.0001251
evm013680L.2	59.5577	71.1443	86.0481	26.3481	28.8571	29.4387	1.35743	0.000126713
evm000925L.7	30.8424	56.4637	38.0213	135.504	70.831	104.46	-1.31251	0.00012699
evm009677L.2	148.894	106.152	121.068	65.8701	44.5973	69.3234	1.06792	0.000129299
evm011728L.24	63.8119	83.5663	86.0481	23.5251	41.0995	24.6905	1.3819	0.000129804
evm003679L.15	30.8424	20.3269	19.0106	4.70501	0	2.84891	3.23532	0.000130719
evm005618L.7	96.7813	65.4979	103.058	47.9911	28.8571	29.4387	1.32334	0.000131321
evm012320L.5	42.5412	80.1785	33.0185	168.439	131.169	86.4168	-1.31569	0.000132423
evm003428L.91	34.033	35.0075	47.0263	88.4542	118.052	72.1723	-1.26229	0.000132721
evm.model.BG.738.p	1.06353	0	0	11.292	21.8614	16.1438	-5.43234	0.000134551
evm.model.BG.772.p	19.1436	24.844	24.0134	67.7521	76.0778	48.4314	-1.50098	0.000135941
evm020651L.11	53.1765	67.7565	86.0481	135.504	168.77	117.755	-1.02681	0.000136585
evm006896L.11	55.3036	39.5246	36.0202	16.938	2.62337	9.49635	2.17965	0.000137984
evm.model.BG.706.p	141.45	159.228	138.077	98.8052	64.7098	48.4314	1.04947	0.000138234
evm024673L.7	61.6848	31.6197	44.0246	2.82301	9.61903	18.0431	2.17419	0.000138243
evm007749L.2	408.396	743.063	347.194	1242.12	1234.73	1169	-1.2832	0.000139237
novel.2083	74.4472	60.9808	75.042	22.584	34.9783	21.8416	1.40346	0.000141879
evm001602L.5	42.5412	93.7298	58.0325	153.383	154.779	113.956	-1.12374	0.000142564
evm022765L.4	15.953	37.2661	23.0129	63.9881	74.3289	73.1219	-1.47758	0.000144906
evm001678L.17	20.2071	37.2661	38.0213	90.3362	62.9609	94.0139	-1.37143	0.000147914
evm001287L.2	35.0965	51.9466	68.0381	149.619	91.818	113.007	-1.18922	0.000148198
evm003578L.46	77.6378	155.84	124.069	49.8731	55.0908	56.0285	1.14983	0.000148345
evm014267L.16	99.9719	137.772	109.061	65.8701	33.2294	56.0285	1.1628	0.000148617
evm002872L.26	68.066	71.1443	59.033	120.448	168.77	111.107	-1.01688	0.000148712
evm.model.BG.1038.p	109.544	79.0492	135.076	45.1681	41.9739	57.9278	1.16158	0.000148836
asmbl_14415|g.12169	12.7624	15.8098	4.00224	0	0	0	5.99835	0.000149747
novel.827	135.068	141.159	121.068	0.941002	0	11.3956	5.0162	0.000150373
evm008766L.15	139.323	116.315	97.0543	49.8731	53.3419	66.4745	1.05546	0.000151038
novel.163	5.31765	9.0342	5.0028	24.4661	33.2294	38.9351	-2.32866	0.000152558
evm023418L.16	4.25412	7.90492	21.0118	0	0	0	6.03191	0.00015256
evm018292L.3	34.033	56.4637	13.0073	111.979	75.2033	109.208	-1.52595	0.000153956
evm.model.BG.873.p	25.5247	51.9466	41.023	90.3362	102.311	87.3665	-1.24372	0.000154861
evm010330L.36	206.325	123.091	138.077	85.6312	86.5713	56.9781	1.02761	0.000157123
evm014506L.5	48.9224	37.2661	23.0129	83.7492	97.9392	84.5176	-1.28965	0.000157624
evm005404L.29	62.7483	44.0417	47.0263	127.035	103.186	97.8124	-1.09187	0.000158057
evm012924L.5	14.8894	16.9391	36.0202	3.76401	0.874457	2.84891	3.19599	0.000160326
evm024305L.4	39.3506	40.6539	30.0168	3.76401	13.9913	5.69781	2.21729	0.000169044
evm011745L.16	46.7954	30.4904	37.0207	72.4572	127.671	79.7694	-1.29226	0.000169225
evm009992L.18	28.7153	19.1977	20.0112	51.7551	53.3419	94.0139	-1.55008	0.00017082
novel.126	7.44472	33.8782	17.0095	0	2.62337	0	4.42135	0.000175169
evm001455L.32	139.323	89.2127	116.065	58.3421	61.212	40.8343	1.10285	0.000176202
evm014728L.20	46.7954	71.1443	39.0218	107.274	101.437	132.949	-1.12665	0.000176885
evm014154L.5	213.77	109.54	135.076	73.3982	83.9479	64.5752	1.04605	0.000177502
evm014238L.5	52.113	38.3953	52.0291	22.584	3.49783	3.79854	2.26115	0.000178154
evm018334L.2	19.1436	9.0342	4.00224	0	0	0	5.98292	0.000178354
novel.2266	92.5272	46.3003	53.0297	31.0531	12.2424	16.1438	1.69454	0.000185214
evm003867L.29	32.9695	22.5855	25.014	59.2831	69.0821	80.719	-1.37469	0.000186611
novel.881	48.9224	65.4979	46.0258	108.215	102.311	121.553	-1.0523	0.000186648
evm003658L.4	87.2095	71.1443	47.0263	7.52802	20.987	33.2372	1.73315	0.00018917
asmbl_29157|g.24448	34.033	44.0417	27.0151	110.097	71.7055	75.0212	-1.29291	0.000190569
evm025781L.5	40.4142	30.4904	42.0235	3.76401	11.3679	11.3956	2.08773	0.000190741
evm001223L.10	120.179	91.4712	159.089	46.1091	58.5886	69.3234	1.09361	0.000191834
evm022431L.4	31.9059	58.7223	44.0246	112.92	76.9522	120.604	-1.20671	0.000194515
novel.1059	7.44472	24.844	8.00448	40.4631	43.7229	70.273	-1.95067	0.000196022
novel.2212	9.57178	21.4562	15.0084	39.5221	58.5886	54.1292	-1.7309	0.000196308
evm003055L.5	52.113	90.342	42.0235	20.702	23.6103	16.1438	1.60404	0.000196517
evm018282L.14	0	0	2.00112	19.761	19.2381	16.1438	-4.71558	0.000199756
evm004508L.37	41.4777	45.171	47.0263	89.3952	79.5756	131.05	-1.16472	0.000200696
evm002911L.21	25.5247	39.5246	40.0224	98.8052	65.5843	90.2154	-1.27557	0.000200739
evm006230L.12	12.7624	12.422	14.0078	35.7581	36.7272	67.4241	-1.83317	0.000201338
evm022229L.10	34.033	47.4295	25.014	11.292	5.24674	7.59708	2.14337	0.000203838
evm003729L.24	63.8119	47.4295	43.0241	16.938	20.1125	12.3453	1.63941	0.000203966
evm003577L.2	58.4942	60.9808	52.0291	23.5251	20.987	4.74818	1.79533	0.000204078
evm000617L.21	10.6353	7.90492	11.0062	0	0	0	5.8624	0.000205507
evm006746L.14	7.44472	20.3269	4.00224	0	0	0	5.96113	0.000210239
evm001604L.57	99.9719	64.3687	50.028	29.1711	22.7359	27.5394	1.43269	0.000210434
evm005950L.11	64.8754	80.1785	89.0498	41.4041	21.8614	30.3883	1.32533	0.000210905
evm005228L.2	131.878	208.916	160.09	16.938	0	6.64745	4.41216	0.000210926
evm017339L.2	13.8259	14.6806	3.00168	0	0	0	5.95038	0.000212166
evm013339L.7	110.607	101.635	43.0241	182.554	181.887	164.287	-1.0547	0.000212227
evm005301L.13	31.9059	30.4904	49.0274	80.9262	71.7055	118.704	-1.27854	0.000215176
evm012497L.9	24.4612	16.9391	26.0146	1.882	2.62337	4.74818	2.87087	0.000220763
evm010241L.36	14.8894	18.0684	21.0118	56.4601	76.9522	36.0861	-1.65125	0.000221489
evm006874L.13	30.8424	41.7832	27.0151	86.5722	59.4631	100.661	-1.31055	0.000222528
evm005540L.17	26.5883	12.422	22.0123	0	4.37229	0	3.7604	0.00022667
evm013043L.6	75.5107	90.342	80.0448	20.702	35.8527	43.6832	1.2937	0.000228181
evm001113L.155	23.3977	25.9733	16.009	46.1091	62.9609	75.9708	-1.50562	0.000231752
evm001521L.33	91.4637	72.2736	52.0291	15.997	12.2424	40.8343	1.64742	0.000237491
evm003861L.28	19.1436	27.1026	20.0112	60.2241	81.3245	45.5825	-1.50286	0.000238227
evm015756L.11	48.9224	58.7223	50.028	13.174	15.7402	23.7409	1.58327	0.000240577
evm007476L.1	121.243	94.8591	53.0297	34.8171	38.4761	35.1365	1.30905	0.000242967
evm009902L.67	31.9059	36.1368	15.0084	4.70501	5.24674	4.74818	2.49367	0.00024329
evm000563L.12	57.4307	83.5663	43.0241	115.743	126.796	135.798	-1.04506	0.00024385
evm011022L.2	63.8119	49.6881	58.0325	121.389	85.6968	158.589	-1.08941	0.000243881
evm006460L.38	40.4142	64.3687	88.0493	170.321	91.818	171.884	-1.16691	0.000245548
evm018441L.1	65.9389	90.342	58.0325	184.436	133.792	113.007	-1.01189	0.000246348
evm003803L.4	0	3.38782	0	15.997	14.8658	25.6402	-4.12184	0.000256575
evm017093L.3	29.7789	25.9733	44.0246	5.64601	9.61903	7.59708	2.1244	0.000256762
evm001336L.16	136.132	88.0834	52.0291	178.79	186.259	191.826	-1.01363	0.000257577
evm004604L.24	4.25412	2.25855	3.00168	18.82	19.2381	31.338	-2.86188	0.000259971
evm008795L.1	84.0189	60.9808	54.0302	10.351	36.7272	15.1942	1.66844	0.000260038
novel.1113	20.2071	12.422	24.0134	1.882	0.874457	2.84891	3.35233	0.000261718
evm001920L.74	1.06353	0	0	18.82	14.8658	10.446	-5.27151	0.000262937
evm008298L.1	47.8589	72.2736	54.0302	121.389	106.684	120.604	-1.00378	0.00026609
evm009519L.1	58.4942	28.2319	26.0146	4.70501	9.61903	11.3956	2.1308	0.00027386
evm002306L.17	106.353	72.2736	60.0336	31.0531	40.225	22.7913	1.33944	0.000277813
asmbl_40027|g.33661	7.44472	14.6806	20.0112	64.9291	47.2207	35.1365	-1.80142	0.000278422
novel.318	67.0024	71.1443	76.0425	32.9351	32.3549	23.7409	1.26557	0.000284451
evm002176L.3	12.7624	10.1635	17.0095	0	0.874457	0	5.33612	0.000284957
evm005902L.3	114.861	127.608	135.076	88.4542	45.4718	39.8847	1.1207	0.000285212
evm011836L.109	87.2095	101.635	105.059	50.8141	46.3462	45.5825	1.04233	0.00028847
evm003811L.23	10.6353	11.2927	18.0101	0	0	0.949635	5.33616	0.000288799
evm009817L.32	23.3977	42.9124	38.0213	4.70501	13.1169	4.74818	2.19729	0.000293018
evm000014L.8	57.4307	64.3687	39.0218	103.51	87.4457	167.136	-1.15703	0.000293076
asmbl_43089|g.36242	40.4142	44.0417	34.019	9.41002	14.8658	8.54672	1.8453	0.000293614
evm012924L.6	22.3341	21.4562	37.0207	0	5.24674	6.64745	2.76256	0.000295384
evm006490L.18	102.099	83.5663	84.047	37.6401	40.225	47.4818	1.10611	0.000300337
evm.model.BG.480.p	107.417	93.7298	73.0409	27.2891	52.4674	37.9854	1.21534	0.000304777
evm005492L.47	43.6048	44.0417	34.019	77.1622	95.3158	93.0643	-1.12884	0.000305172
novel.2359	3740.44	53.0759	6964.9	170.321	26.2337	35.1365	5.53724	0.000308106
evm010172L.20	20.2071	22.5855	49.0274	1.882	8.74457	5.69781	2.48625	0.000308387
asmbl_6616|g.5436	10.6353	15.8098	22.0123	1.882	0	0	4.71194	0.000311519
evm008381L.2	27.6518	28.2319	19.0106	67.7521	58.5886	65.5248	-1.3606	0.000317079
evm002791L.42	24.4612	23.7148	21.0118	5.64601	3.49783	0	2.91438	0.000320184
evm016660L.92	11.6988	13.5513	10.0056	41.4041	40.225	38.9351	-1.77769	0.000329989
evm006435L.7	31.9059	47.4295	36.0202	9.41002	5.24674	15.1942	1.95605	0.00034234
evm013057L.37	19.1436	3.38782	7.00392	0	0	0	5.8619	0.000343852
evm012063L.17	21.2706	13.5513	20.0112	3.76401	0	0.949635	3.56199	0.000345071
evm001781L.30	28.7153	27.1026	46.0258	10.351	7.87012	6.64745	2.03693	0.000347145
novel.657	11.6988	16.9391	19.0106	0.941002	0	1.89927	4.09718	0.000348255
evm015122L.12	56.3671	39.5246	63.0353	19.761	21.8614	11.3956	1.58261	0.0003489
evm006144L.34	7.44472	7.90492	12.0067	0	0	0	5.75176	0.000355422
evm002844L.37	20.2071	31.6197	11.0062	56.4601	58.5886	65.5248	-1.53255	0.000359308
evm002526L.8	51.0495	50.8174	34.019	99.7462	109.307	81.6686	-1.10139	0.000360762
evm001436L.8	20.2071	13.5513	12.0067	0	0.874457	0.949635	4.63842	0.000362458
novel.749	36.16	44.0417	31.0174	8.46902	13.1169	8.54672	1.87776	0.000365276
evm008244L.22	82.9554	95.9883	107.06	53.6371	47.2207	29.4387	1.13356	0.00036824
evm020824L.6	35.0965	59.8516	72.0403	107.274	126.796	114.906	-1.06209	0.000370195
novel.613	138.259	126.479	180.101	95.0412	77.8267	37.9854	1.07713	0.000372578
evm010781L.7	9.57178	20.3269	5.0028	48.9321	46.3462	35.1365	-1.91666	0.000374483
evm001305L.2	62.7483	35.0075	70.0392	15.056	18.3636	23.7409	1.55715	0.000382148
evm006056L.1	17.0165	39.5246	52.0291	3.76401	13.1169	5.69781	2.25703	0.000388273
evm015851L.6	18.08	9.0342	1.00056	39.5221	61.212	30.3883	-2.23145	0.000391979
evm017514L.4	19.1436	22.5855	27.0151	0	6.1212	2.84891	2.92061	0.000395544
novel.589	15.953	11.2927	23.0129	0	2.62337	0.949635	3.78899	0.000396939
evm000493L.32	21.2706	60.9808	22.0123	91.2772	82.199	95.9132	-1.37757	0.000398266
evm005777L.18	6.38119	12.422	4.00224	34.8171	27.9826	36.0861	-2.12999	0.000401347
evm001453L.2	38.2871	22.5855	50.028	5.64601	13.1169	8.54672	2.01905	0.000401647
evm000756L.29	12.7624	25.9733	11.0062	0	2.62337	0	4.19132	0.000408502
novel.121	64.8754	71.1443	114.064	24.4661	48.0951	26.5898	1.33247	0.000409052
evm014574L.29	94.6542	71.1443	62.0347	37.6401	17.4891	35.1365	1.33946	0.000410183
evm017715L.2	24.4612	65.4979	32.0179	103.51	97.9392	88.3161	-1.25474	0.000414673
evm013786L.14	26.5883	44.0417	2.00112	1.882	0	3.79854	3.69197	0.000415342
evm002375L.25	113.798	119.703	98.0549	52.6961	35.8527	70.273	1.06416	0.000416033
evm008463L.12	1.06353	4.5171	1.00056	22.584	15.7402	20.892	-3.19704	0.000418102
evm007818L.34	49.986	65.4979	46.0258	84.6902	110.182	140.546	-1.05707	0.000420226
novel.2041	58.4942	90.342	69.0386	31.0531	28.8571	32.2876	1.23988	0.000426108
evm003345L.5	18.08	24.844	25.014	0	3.49783	5.69781	2.88462	0.000427098
evm006814L.47	29.7789	33.8782	23.0129	6.58701	5.24674	7.59708	2.15862	0.00042862
evm012184L.6	34.033	33.8782	18.0101	80.9262	62.9609	69.3234	-1.31595	0.000429926
evm006343L.4	39.3506	29.3611	22.0123	68.6931	82.199	67.4241	-1.26997	0.000431533
novel.458	126.56	99.3762	107.06	22.584	62.0865	59.827	1.20277	0.000431692
evm003572L.31	70.193	55.3345	80.0448	31.9941	27.9826	25.6402	1.26566	0.000439805
evm.model.BG.1076.p	59.5577	47.4295	31.0174	9.41002	20.1125	11.3956	1.74656	0.000448308
evm008258L.50	27.6518	18.0684	15.0084	3.76401	2.62337	1.89927	2.87307	0.000452267
evm001886L.13	23.3977	37.2661	14.0078	6.58701	3.49783	1.89927	2.63667	0.000455641
novel.918	32.9695	33.8782	42.0235	79.9852	68.2077	95.9132	-1.16168	0.000456999
evm015104L.1	57.4307	33.8782	32.0179	16.938	9.61903	7.59708	1.85358	0.000458394
evm001592L.3	38.2871	20.3269	21.0118	2.82301	8.74457	0.949635	2.65132	0.000460035
evm000581L.30	108.48	85.8249	64.0358	44.2271	37.6017	33.2372	1.16563	0.000466796
novel.1602	39.3506	80.1785	91.0509	29.1711	26.2337	24.6905	1.39528	0.000467638
novel.1527	8.50825	22.5855	21.0118	2.82301	0.874457	0.949635	3.49497	0.000468548
evm.model.BG.631.p	142.513	93.7298	101.057	56.4601	40.225	66.4745	1.05055	0.000469477
evm001262L.55	24.4612	20.3269	19.0106	0	5.24674	2.84891	2.96131	0.000477391
evm001507L.29	35.0965	97.1176	53.0297	17.879	28.8571	7.59708	1.76144	0.000477422
evm013436L.7	22.3341	15.8098	23.0129	0.941002	0.874457	5.69781	3.04145	0.000488837
evm026838L.13	45.7318	20.3269	42.0235	6.58701	10.4935	10.446	1.97422	0.000489407
evm018226L.11	69.1295	33.8782	30.0168	99.7462	98.8137	101.611	-1.17469	0.000501426
evm007873L.21	35.0965	21.4562	23.0129	91.2772	52.4674	61.7263	-1.3671	0.00050491
evm004564L.33	12.7624	16.9391	12.0067	52.6961	40.225	37.9854	-1.65395	0.000507977
novel.789	18.08	28.2319	27.0151	4.70501	3.49783	5.69781	2.4035	0.00050988
novel.1595	61.6848	46.3003	41.023	20.702	13.9913	17.0934	1.52649	0.000512189
asmbl_4902|g.3992	54.2401	35.0075	33.0185	8.46902	9.61903	17.0934	1.79992	0.000513021
evm014574L.25	19.1436	24.844	15.0084	2.82301	2.62337	2.84891	2.82897	0.000516822
novel.175	28.7153	22.5855	9.00504	3.76401	1.74891	1.89927	3.02657	0.000519043
evm004751L.37	45.7318	50.8174	42.0235	119.507	76.0778	94.9635	-1.06869	0.000521206
evm006657L.41	45.7318	29.3611	17.0095	6.58701	7.87012	5.69781	2.1877	0.000524415
evm000700L.142	26.5883	20.3269	20.0112	0.941002	6.99566	0.949635	2.88832	0.00052767
evm004472L.8	6.38119	11.2927	10.0056	41.4041	35.8527	27.5394	-1.92271	0.000532488
evm006726L.5	22.3341	35.0075	26.0146	52.6961	81.3245	71.2227	-1.30409	0.000533139
evm022990L.2	20.2071	25.9733	16.009	5.64601	1.74891	0.949635	2.90105	0.000534829
novel.1465	86.146	130.996	111.062	48.9321	68.2077	41.784	1.04265	0.000534847
evm001191L.39	9.57178	14.6806	19.0106	0.941002	0.874457	0	4.56056	0.000536534
evm007310L.2	51.0495	62.1101	54.0302	26.3481	20.1125	17.0934	1.39497	0.000537743
novel.1315	18.08	21.4562	19.0106	57.4011	55.0908	45.5825	-1.4347	0.000538486
evm001590L.26	37.2236	70.015	63.0353	22.584	23.6103	14.2445	1.49146	0.000540567
evm000077L.21	7.44472	28.2319	5.0028	48.9321	41.0995	61.7263	-1.9145	0.000542101
evm006874L.14	86.146	84.6956	63.0353	44.2271	27.1082	30.3883	1.20163	0.000548659
evm006845L.17	35.0965	46.3003	34.019	63.9881	83.9479	112.057	-1.1741	0.000550453
evm012973L.29	3.19059	11.2927	2.00112	36.6991	21.8614	28.4891	-2.422	0.000554854
evm025515L.3	6.38119	24.844	21.0118	47.0501	58.5886	56.0285	-1.63238	0.000557683
evm019257L.1	13.8259	23.7148	5.0028	44.2271	57.7142	42.7336	-1.77993	0.000557808
evm000756L.21	47.8589	41.7832	43.0241	15.997	15.7402	13.2949	1.55811	0.00056826
novel.1650	21.2706	21.4562	36.0202	0	0.874457	9.49635	2.94061	0.000580944
evm012731L.31	37.2236	82.437	65.0364	150.56	98.8137	133.899	-1.05425	0.000582486
evm001141L.9	10.6353	22.5855	20.0112	56.4601	45.4718	51.2803	-1.52614	0.000585364
evm008706L.9	37.2236	49.6881	40.0224	6.58701	20.987	7.59708	1.84093	0.000591969
asmbl_12878|g.10758	130.814	77.9199	119.067	56.4601	37.6017	62.6759	1.06866	0.000595421
asmbl_31405|g.26350	214.833	76.7907	138.077	47.0501	57.7142	86.4168	1.17037	0.000602259
evm004611L.50	112.734	97.1176	101.057	56.4601	61.212	33.2372	1.04063	0.000611176
evm017799L.1	26.5883	53.0759	42.0235	15.056	5.24674	13.2949	1.8623	0.00061181
evm005330L.34	82.9554	85.8249	170.095	46.1091	58.5886	51.2803	1.12121	0.000613474
evm001974L.25	113.798	74.5321	121.068	41.4041	36.7272	65.5248	1.11109	0.000616011
evm003514L.19	41.4777	48.5588	34.019	79.9852	92.6925	87.3665	-1.07155	0.000616578
evm.model.BG.749.p	62.7483	40.6539	38.0213	21.643	13.9913	9.49635	1.64788	0.000618796
evm002194L.29	98.9084	72.2736	119.067	40.4631	37.6017	57.9278	1.09784	0.000623465
evm003836L.43	7.44472	5.64637	13.0073	35.7581	34.1038	31.338	-1.94465	0.000627282
evm009160L.36	23.3977	93.7298	96.0537	20.702	25.3593	23.7409	1.6101	0.000633882
evm010186L.12	11.6988	30.4904	15.0084	83.7492	39.3506	51.2803	-1.61434	0.000634616
evm019744L.3	41.4777	38.3953	48.0269	11.292	8.74457	19.9423	1.6838	0.000635601
asmbl_17790|g.14863	22.3341	27.1026	17.0095	6.58701	2.62337	0.949635	2.70972	0.000636025
evm001052L.31	74.4472	89.2127	70.0392	38.5811	27.1082	39.8847	1.14768	0.000637718
evm001162L.10	57.4307	42.9124	75.042	28.2301	14.8658	21.8416	1.43926	0.000639792
novel.461	17.0165	25.9733	9.00504	41.4041	56.8397	56.9781	-1.58821	0.000640901
evm002052L.42	10.6353	21.4562	25.014	0	3.49783	2.84891	3.15871	0.000642493
novel.2231	17.0165	10.1635	8.00448	0.941002	0	0	5.15071	0.000648418
novel.1945	65.9389	70.015	66.0369	17.879	31.4805	34.1869	1.27226	0.000649935
evm001641L.14	19.1436	32.749	20.0112	0	5.24674	5.69781	2.70806	0.000650666
evm016660L.4	23.3977	20.3269	14.0078	1.882	0.874457	4.74818	2.95651	0.00065311
evm010625L.9	8.50825	11.2927	28.0157	0	2.62337	0	4.14259	0.000659434
novel.1605	92.5272	77.9199	95.0532	25.4071	50.7185	44.6329	1.1352	0.000663007
evm022257L.1	76.5742	67.7565	87.0487	23.5251	46.3462	29.4387	1.21737	0.000663701
evm003640L.25	65.9389	58.7223	57.0319	27.2891	28.8571	10.446	1.44421	0.000666361
evm012289L.9	19.1436	31.6197	39.0218	7.52802	1.74891	9.49635	2.26963	0.000672835
evm.model.BG.905.p	18.08	5.64637	3.00168	0	0	0	5.71571	0.000675708
evm.model.BG.507.p	106.353	63.2394	93.0521	46.1091	28.8571	43.6832	1.1506	0.000683444
evm001165L.24	53.1765	84.6956	99.0554	30.1121	44.5973	12.3453	1.44017	0.000688518
novel.203	27.6518	24.844	21.0118	6.58701	5.24674	2.84891	2.32103	0.000691959
evm002341L.13	8.50825	4.5171	12.0067	0	0	0	5.6252	0.000692933
evm013829L.2	47.8589	58.7223	44.0246	110.097	79.5756	113.956	-1.01285	0.000693567
evm029251L.1	54.2401	32.749	44.0246	18.82	12.2424	11.3956	1.62822	0.000708699
evm011282L.4	49.986	68.8858	26.0146	125.153	83.0734	113.956	-1.15833	0.000713827
evm012074L.21	31.9059	50.8174	24.0134	70.5752	110.182	70.273	-1.24145	0.000727037
evm.model.BG.1097.p	40.4142	29.3611	47.0263	77.1622	72.58	107.309	-1.13302	0.000729062
evm002472L.39	22.3341	29.3611	16.009	0.941002	6.1212	3.79854	2.62641	0.000730013
evm003828L.7	9.57178	11.2927	17.0095	63.0471	28.8571	37.0358	-1.76115	0.000731682
novel.1430	62.7483	59.8516	78.0437	34.8171	21.8614	28.4891	1.24016	0.000735624
novel.941	38.2871	40.6539	18.0101	70.5752	70.831	88.3161	-1.25027	0.000741924
evm004703L.4	22.3341	16.9391	11.0062	0.941002	2.62337	1.89927	3.19161	0.000752756
asmbl_16252|g.13693	94.6542	98.2469	107.06	69.6342	34.9783	36.0861	1.09447	0.000754763
evm009017L.8	542.401	1285.11	707.396	2177.48	1926.43	2161.37	-1.30567	0.000760425
evm018138L.22	18.08	32.749	20.0112	67.7521	48.9696	64.5752	-1.36005	0.000762624
evm004056L.5	80.8283	127.608	99.0554	62.1061	48.9696	37.9854	1.0432	0.00076631
evm012664L.3	9.57178	13.5513	13.0073	63.9881	21.8614	41.784	-1.81914	0.000775578
evm003133L.1	25.5247	12.422	16.009	4.70501	0	0	3.53752	0.000779497
evm010358L.7	34.033	54.2052	47.0263	106.333	90.9436	81.6686	-1.0456	0.000781857
evm002859L.14	4.25412	12.422	8.00448	0	0	0	5.59971	0.000783655
evm010956L.2	44.6683	32.749	38.0213	89.3952	75.2033	79.7694	-1.08016	0.000784399
evm002393L.3	48.9224	32.749	44.0246	11.292	9.61903	18.9927	1.66071	0.000785032
evm022229L.19	17.0165	39.5246	13.0073	103.51	41.9739	60.7767	-1.57595	0.000792295
evm004583L.43	70.193	77.9199	83.0465	30.1121	41.9739	35.1365	1.10676	0.000793884
evm005850L.7	8.50825	27.1026	17.0095	52.6961	48.0951	53.1796	-1.55444	0.000799122
evm001089L.7	1.06353	4.5171	23.0129	0	0	0	5.81901	0.000801176
evm005056L.45	12.7624	25.9733	6.00336	43.2861	52.4674	48.4314	-1.70197	0.000801675
evm007660L.6	104.226	60.9808	93.0521	25.4071	3.49783	3.79854	2.98445	0.000804228
novel.1377	4.25412	10.1635	10.0056	0	0	0	5.58641	0.000805137
evm008895L.6	63.8119	70.015	35.0196	15.056	24.4848	21.8416	1.45505	0.00081802
evm003130L.4	53.1765	35.0075	40.0224	7.52802	21.8614	7.59708	1.78459	0.000820125
evm002191L.30	5.31765	3.38782	2.00112	11.292	20.1125	37.9854	-2.70107	0.000821615
evm002548L.7	63.8119	60.9808	89.0498	22.584	32.3549	37.0358	1.21887	0.000821689
evm001787L.31	45.7318	55.3345	82.0459	31.9941	19.2381	18.9927	1.3862	0.000828028
evm004145L.11	65.9389	95.9883	58.0325	32.9351	34.1038	29.4387	1.18562	0.00083335
evm014272L.4	25.5247	27.1026	18.0101	2.82301	4.37229	6.64745	2.35123	0.000854906
novel.1608	69.1295	50.8174	62.0347	23.5251	25.3593	27.5394	1.25289	0.00086699
evm007166L.5	35.0965	22.5855	11.0062	1.882	6.99566	0.949635	2.7843	0.000878697
novel.2086	63.8119	64.3687	65.0364	30.1121	17.4891	33.2372	1.26123	0.000885524
novel.757	27.6518	42.9124	63.0353	14.115	16.6147	12.3453	1.63298	0.000888394
asmbl_17031|g.14173	55.3036	13.5513	15.0084	7.52802	3.49783	3.79854	2.50386	0.000889429
evm015868L.3	27.6518	53.0759	24.0134	67.7521	101.437	75.9708	-1.2348	0.000890313
evm004508L.41	68.066	51.9466	48.0269	24.4661	22.7359	19.9423	1.32276	0.000890916
evm012815L.9	129.751	70.015	94.0526	31.0531	54.2163	50.3307	1.11506	0.000893747
evm020002L.11	84.0189	66.6272	80.0448	35.7581	41.9739	29.4387	1.10493	0.000907143
evm002807L.5	19.1436	6.77565	33.0185	59.2831	58.5886	56.9781	-1.5572	0.000909304
novel.568	3.19059	9.0342	12.0067	32.9351	27.1082	37.0358	-1.99691	0.000918502
evm016614L.9	8.50825	6.77565	8.00448	0	0	0	5.51845	0.000946693
evm010245L.2	24.4612	54.2052	27.0151	80.9262	65.5843	100.661	-1.23102	0.000954126
evm019286L.3	109.544	140.03	76.0425	35.7581	62.9609	56.9781	1.06046	0.000976314
evm001178L.7	20.2071	23.7148	28.0157	7.52802	4.37229	2.84891	2.28785	0.000982412
evm011518L.7	0	0	0	11.292	6.1212	7.59708	-5.41283	0.00098343
evm009581L.2	75.5107	103.893	63.0353	48.9321	20.1125	33.2372	1.24656	0.000983529
evm020936L.4	53.1765	46.3003	34.019	16.938	7.87012	18.9927	1.6123	0.000983591
evm004160L.19	10.6353	23.7148	27.0151	63.0471	48.9696	54.1292	-1.43484	0.000986222
evm002050L.30	18.08	50.8174	25.014	74.3392	61.212	97.8124	-1.31872	0.000997991
evm000436L.4	80.8283	109.54	67.0375	39.5221	47.2207	34.1869	1.0856	0.000999126
evm005161L.24	15.953	23.7148	32.0179	3.76401	0	7.59708	2.67574	0.00100348
evm001455L.35	62.7483	57.593	61.0341	34.8171	18.3636	20.892	1.2948	0.00103207
novel.75	61.6848	56.4637	45.0252	13.174	20.1125	28.4891	1.40108	0.00103674
evm007536L.34	1.06353	3.38782	13.0073	24.4661	44.5973	22.7913	-2.37811	0.00104112
evm000039L.72	49.986	32.749	35.0196	95.9822	78.7012	74.0716	-1.0782	0.00104883
evm001110L.3	47.8589	18.0684	38.0213	11.292	10.4935	0.949635	2.18904	0.00108633
evm006983L.1	8.50825	4.5171	10.0056	0	0	0	5.5044	0.00110043
evm012876L.23	17.0165	32.749	13.0073	77.1622	53.3419	42.7336	-1.47292	0.00110225
evm.model.BG.1114.p	114.861	94.8591	70.0392	48.9321	48.9696	39.8847	1.01965	0.00110735
evm028718L.3	816.792	452.839	761.426	316.177	159.151	330.473	1.33434	0.00110979
evm003484L.123	37.2236	32.749	28.0157	75.2802	88.3202	55.0789	-1.1608	0.00111611
evm000160L.2	147.831	145.676	93.0521	36.6991	78.7012	75.0212	1.01855	0.0011294
evm001621L.47	81.8919	92.6005	35.0196	138.327	111.931	178.531	-1.03714	0.0011341
evm000290L.9	96.7813	84.6956	84.047	29.1711	47.2207	52.2299	1.04498	0.00114113
evm005962L.19	3.19059	3.38782	1.00056	21.643	16.6147	16.1438	-2.8591	0.00114317
evm006476L.6	80.8283	67.7565	105.059	29.1711	46.3462	43.6832	1.09009	0.00114884
evm025909L.13	0	0	0	9.41002	13.1169	2.84891	-5.43698	0.00115647
evm013162L.16	0	0	1.00056	7.52802	17.4891	9.49635	-4.91883	0.00117087
evm010242L.6	0	0	8.00448	32.9351	18.3636	17.0934	-3.05332	0.00117819
novel.788	12.7624	14.6806	14.0078	0.941002	0.874457	1.89927	3.48801	0.00118074
evm003434L.110	7.44472	25.9733	37.0207	2.82301	1.74891	6.64745	2.66134	0.0011888
evm001781L.11	4.25412	9.0342	14.0078	31.0531	33.2294	36.0861	-1.87195	0.00118906
evm.model.BG.801.p	48.9224	53.0759	69.0386	17.879	24.4848	27.5394	1.29201	0.00121326
novel.464	10.6353	27.1026	34.019	70.5752	57.7142	58.8774	-1.38029	0.00121376
evm004511L.28	8.50825	9.0342	5.0028	0	0	0	5.46912	0.00121378
evm006510L.4	14.8894	9.0342	4.00224	30.1121	29.7315	43.6832	-1.89576	0.00121678
evm015443L.1	43.6048	30.4904	36.0202	66.8111	83.9479	81.6686	-1.07678	0.00122156
novel.674	37.2236	31.6197	33.0185	12.233	12.2424	4.74818	1.79743	0.00123223
novel.74	12.7624	48.5588	35.0196	3.76401	5.24674	12.3453	2.17633	0.00123292
evm018550L.1	6.38119	6.77565	19.0106	0	0	0.949635	5.02617	0.00123836
evm007011L.20	63.8119	89.2127	102.057	39.5221	41.0995	43.6832	1.038	0.00124478
evm010242L.25	24.4612	35.0075	23.0129	53.6371	62.9609	75.0212	-1.22017	0.0012651
evm017387L.8	13.8259	3.38782	6.00336	0	0	0	5.51462	0.00126558
novel.2410	8.50825	29.3611	6.00336	155.265	34.9783	126.302	-2.85632	0.00127166
novel.1785	63.8119	53.0759	81.0453	30.1121	34.9783	18.9927	1.23425	0.00128648
evm008587L.1	6.38119	19.1977	14.0078	1.882	0	0	4.41593	0.00128844
evm003959L.39	0	2.25855	2.00112	11.292	14.8658	19.9423	-3.43871	0.00128967
evm001853L.31	52.113	66.6272	53.0297	22.584	27.1082	22.7913	1.24196	0.00129079
evm014842L.8	54.2401	12.422	12.0067	64.9291	68.2077	97.8124	-1.55336	0.00129219
evm012185L.21	19.1436	9.0342	42.0235	5.64601	2.62337	3.79854	2.55051	0.00129316
evm005890L.37	30.8424	30.4904	43.0241	7.52802	14.8658	8.54672	1.74973	0.00129675
evm005390L.21	80.8283	81.3078	64.0358	39.5221	31.4805	37.0358	1.06597	0.00129888
evm009013L.25	41.4777	28.2319	44.0246	78.1032	75.2033	84.5176	-1.05997	0.00130289
novel.20	52.113	159.228	133.074	40.4631	61.212	51.2803	1.16907	0.00130596
evm003444L.20	32.9695	20.3269	19.0106	73.3982	62.0865	44.6329	-1.31758	0.00130866
evm000673L.44	3.19059	5.64637	6.00336	14.115	32.3549	26.5898	-2.30002	0.00131065
evm003305L.3	42.5412	57.593	37.0207	81.8672	110.182	83.5679	-1.01191	0.00131497
evm010351L.36	72.3201	82.437	60.0336	15.056	29.7315	43.6832	1.27885	0.0013168
evm009340L.2	7.44472	5.64637	9.00504	0	0	0	5.44372	0.00132241
evm002791L.47	10.6353	15.8098	15.0084	0	0	2.84891	3.8919	0.00132449
novel.1226	7.44472	22.5855	15.0084	36.6991	42.8484	56.0285	-1.59463	0.00132905
evm002786L.20	53.1765	44.0417	29.0162	8.46902	21.8614	7.59708	1.72485	0.00132907
evm002084L.5	25.5247	53.0759	68.0381	129.858	83.9479	102.561	-1.10649	0.00133589
evm001462L.39	29.7789	50.8174	40.0224	86.5722	87.4457	75.0212	-1.04874	0.00133799
evm019942L.15	108.48	80.1785	61.0341	38.5811	38.4761	41.784	1.07034	0.00134931
evm016660L.8	20.2071	39.5246	35.0196	12.233	2.62337	8.54672	2.02541	0.00135283
evm009563L.26	59.5577	62.1101	31.0174	121.389	86.5713	101.611	-1.02366	0.00136155
evm003556L.4	42.5412	33.8782	48.0269	15.997	6.1212	18.0431	1.63993	0.00136276
novel.748	37.2236	29.3611	20.0112	5.64601	11.3679	3.79854	2.04605	0.00136512
evm007825L.6	14.8894	14.6806	24.0134	0	5.24674	0.949635	3.08559	0.00137933
novel.1836	21.2706	6.77565	10.0056	0	0.874457	0.949635	4.37416	0.00138814
evm005262L.1	1.06353	19.1977	5.0028	0	0	0	5.63051	0.00139806
evm013614L.20	18.08	6.77565	26.0146	1.882	3.49783	0	3.22528	0.00141953
evm012205L.3	18.08	24.844	18.0101	1.882	3.49783	5.69781	2.46005	0.00141975
evm013584L.5	14.8894	6.77565	28.0157	49.8731	44.5973	54.1292	-1.56816	0.00142129
novel.84	31.9059	36.1368	11.0062	0.941002	8.74457	4.74818	2.43909	0.00142826
evm018473L.41	46.7954	30.4904	59.033	13.174	13.9913	20.892	1.50898	0.00143382
novel.2009	47.8589	45.171	32.0179	13.174	20.1125	4.74818	1.70852	0.00143389
evm009563L.45	30.8424	27.1026	42.0235	73.3982	87.4457	58.8774	-1.1332	0.00144178
evm013260L.2	29.7789	60.9808	51.0285	85.6312	98.8137	102.561	-1.01919	0.00144217
evm000505L.30	14.8894	6.77565	15.0084	51.7551	36.7272	29.4387	-1.67755	0.00144999
evm000832L.12	3.19059	7.90492	1.00056	18.82	16.6147	33.2372	-2.52747	0.00145993
novel.1004	19.1436	5.64637	14.0078	0	1.74891	0	4.42042	0.00146097
evm009515L.6	34.033	27.1026	32.0179	75.2802	49.8441	84.5176	-1.16711	0.00146173
novel.1353	32.9695	50.8174	31.0174	13.174	13.9913	10.446	1.60561	0.00146933
evm006963L.5	18.08	39.5246	25.014	52.6961	74.3289	69.3234	-1.2543	0.00147025
evm001987L.5	110.607	76.7907	84.047	53.6371	33.2294	47.4818	1.01754	0.00147327
novel.1978	13.8259	15.8098	11.0062	2.82301	0	0	3.86669	0.00149206
evm004876L.20	75.5107	27.1026	47.0263	15.056	11.3679	23.7409	1.58199	0.00149522
asmbl_25480|g.21367	6.38119	22.5855	31.0174	0.941002	5.24674	1.89927	2.87645	0.00149695
evm006161L.7	5.31765	12.422	6.00336	20.702	41.9739	29.4387	-1.96736	0.00151023
novel.276	24.4612	18.0684	15.0084	53.6371	39.3506	56.9781	-1.38245	0.00151649
evm009950L.51	11.6988	32.749	28.0157	62.1061	68.2077	52.2299	-1.33534	0.00152462
evm007468L.1	62.7483	30.4904	31.0174	11.292	10.4935	18.0431	1.6444	0.00153569
evm004380L.3	47.8589	28.2319	33.0185	14.115	7.87012	12.3453	1.6729	0.00154606
novel.2160	21.2706	31.6197	62.0347	15.056	8.74457	9.49635	1.79253	0.00155201
evm004147L.22	22.3341	11.2927	25.014	2.82301	2.62337	4.74818	2.53192	0.00155956
evm018451L.13	35.0965	18.0684	23.0129	4.70501	4.37229	8.54672	2.11729	0.00156033
evm007602L.7	36.16	58.7223	44.0246	6.58701	24.4848	14.2445	1.60824	0.00156457
evm005483L.19	23.3977	25.9733	35.0196	54.5781	67.3332	69.3234	-1.17729	0.00156872
evm001012L.56	0	0	0	8.46902	4.37229	10.446	-5.309	0.00156933
evm008675L.13	10.6353	7.90492	8.00448	28.2301	28.8571	35.1365	-1.79614	0.0016014
evm011757L.2	30.8424	24.844	42.0235	14.115	6.1212	7.59708	1.81819	0.00160704
asmbl_11950|g.9980	63.8119	117.445	105.059	35.7581	55.0908	48.4314	1.0375	0.00160721
novel.1743	25.5247	25.9733	42.0235	6.58701	9.61903	10.446	1.81274	0.00161089
evm006770L.3	43.6048	42.9124	24.0134	85.6312	73.4544	75.0212	-1.08702	0.00161601
evm017648L.11	64.8754	59.8516	50.028	7.52802	27.9826	28.4891	1.44608	0.00161919
asmbl_36654|g.30814	41.4777	22.5855	9.00504	1.882	7.87012	2.84891	2.52118	0.00164271
evm000905L.18	63.8119	64.3687	77.0431	25.4071	34.9783	35.1365	1.1034	0.0016491
novel.1336	34.033	23.7148	34.019	12.233	8.74457	1.89927	2.00241	0.00167686
evm003559L.9	2.12706	6.77565	4.00224	38.5811	15.7402	15.1942	-2.43689	0.00168042
evm005304L.64	45.7318	44.0417	64.0358	18.82	18.3636	24.6905	1.31729	0.00169589
evm009683L.9	28.7153	24.844	37.0207	10.351	6.1212	9.49635	1.8086	0.00171232
evm000014L.31	22.3341	24.844	44.0246	72.4572	52.4674	88.3161	-1.21866	0.00171615
evm016614L.8	5.31765	12.422	4.00224	0	0	0	5.41465	0.00172843
evm009307L.15	88.2731	73.4029	81.0453	29.1711	48.0951	41.784	1.02621	0.00174095
novel.1633	48.9224	64.3687	81.0453	30.1121	33.2294	21.8416	1.18916	0.0017545
evm001936L.103	0	0	0	7.52802	13.1169	2.84891	-5.32625	0.00177066
evm012811L.1	26.5883	18.0684	18.0101	46.1091	54.2163	54.1292	-1.30171	0.00178103
evm001590L.65	53.1765	45.171	73.0409	29.1711	22.7359	19.9423	1.257	0.00178763
novel.469	87.2095	62.1101	56.0313	28.2301	38.4761	25.6402	1.14983	0.00178842
evm001641L.12	19.1436	23.7148	16.009	0.941002	6.99566	0.949635	2.7031	0.0018004
evm011782L.25	10.6353	29.3611	19.0106	62.1061	35.8527	62.6759	-1.44808	0.00180507
novel.2424	0	0	1.00056	12.233	6.1212	13.2949	-4.7898	0.00182156
evm016660L.6	55.3036	73.4029	74.0414	24.4661	27.9826	39.8847	1.13611	0.00185739
evm001360L.9	1.06353	1.12927	0	15.997	6.1212	17.0934	-4.19186	0.00185945
evm002194L.5	65.9389	40.6539	79.0442	23.5251	31.4805	23.7409	1.23803	0.00186965
novel.128	64.8754	53.0759	79.0442	37.6401	24.4848	26.5898	1.15456	0.00189549
evm008613L.32	67.0024	58.7223	73.0409	16.938	37.6017	32.2876	1.1931	0.00191667
evm017445L.2	4.25412	9.0342	14.0078	28.2301	30.606	37.9854	-1.81993	0.00192792
evm014715L.8	32.9695	32.749	35.0196	66.8111	65.5843	76.9205	-1.05395	0.00192952
evm006588L.24	30.8424	37.2661	23.0129	10.351	7.87012	8.54672	1.76642	0.00193089
evm001075L.21	45.7318	16.9391	25.014	69.6342	83.0734	56.0285	-1.24995	0.00193902
evm003251L.10	53.1765	29.3611	36.0202	73.3982	68.2077	111.107	-1.08945	0.00193926
evm019236L.1	25.5247	18.0684	18.0101	3.76401	0.874457	6.64745	2.46215	0.00194038
evm006046L.35	19.1436	22.5855	17.0095	69.6342	41.9739	39.8847	-1.36897	0.00194833
evm018332L.5	9.57178	7.90492	4.00224	21.643	30.606	30.3883	-1.95129	0.00195614
asmbl_41463|g.34801	10.6353	38.3953	25.014	70.5752	53.3419	63.6256	-1.34468	0.00197624
evm009236L.16	41.4777	36.1368	56.0313	15.997	20.1125	14.2445	1.40801	0.00197832
evm030420L.6	62.7483	56.4637	52.0291	27.2891	21.8614	26.5898	1.17805	0.00198163
evm005483L.17	24.4612	28.2319	18.0101	66.8111	44.5973	56.9781	-1.25509	0.00198259
evm003959L.20	0	0	0	7.52802	8.74457	5.69781	-5.22771	0.00199873
evm007346L.10	0	3.38782	2.00112	20.702	14.8658	11.3956	-3.13645	0.00201445
evm006126L.1	55.3036	25.9733	43.0241	89.3952	101.437	69.3234	-1.06316	0.00202277
evm000572L.68	41.4777	49.6881	33.0185	4.70501	22.7359	10.446	1.7026	0.00203801
evm010877L.36	58.4942	116.315	67.0375	42.3451	24.4848	41.784	1.15525	0.00203805
evm000862L.12	5.31765	13.5513	10.0056	22.584	37.6017	38.9351	-1.78415	0.00203807
evm013820L.8	37.2236	32.749	17.0095	79.0442	46.3462	79.7694	-1.24094	0.0020515
evm.model.BG.127.p	96.7813	62.1101	77.0431	39.5221	37.6017	39.8847	1.0132	0.00206729
novel.932	6.38119	18.0684	12.0067	32.9351	44.5973	35.1365	-1.63426	0.00208639
evm003351L.9	0	2.25855	0	9.41002	24.4848	6.64745	-4.23225	0.00209648
evm004392L.49	58.4942	48.5588	95.0532	39.5221	14.8658	27.5394	1.30917	0.00209998
evm014506L.15	42.5412	28.2319	34.019	88.4542	69.0821	62.6759	-1.06961	0.00212741
evm011934L.6	20.2071	19.1977	22.0123	7.52802	0.874457	2.84891	2.4606	0.00213833
evm011361L.2	41.4777	36.1368	56.0313	23.5251	14.8658	9.49635	1.48294	0.00214075
novel.497	80.8283	49.6881	68.0381	24.4661	27.1082	37.9854	1.15126	0.00215447
evm023451L.2	15.953	20.3269	19.0106	0	0	6.64745	3.07655	0.00215498
novel.195	122.306	65.4979	105.059	43.2861	62.0865	40.8343	1.00158	0.00216657
evm006790L.7	22.3341	18.0684	22.0123	68.6931	44.5973	41.784	-1.31049	0.00217199
evm008812L.25	6.38119	6.77565	7.00392	0	0	0	5.30992	0.0021736
evm004678L.24	10.6353	6.77565	5.0028	49.8731	16.6147	23.7409	-2.01013	0.00218388
evm002008L.44	43.6048	45.171	56.0313	14.115	27.9826	12.3453	1.40616	0.00218818
evm015502L.12	22.3341	59.8516	34.019	70.5752	93.5669	88.3161	-1.12492	0.00219603
novel.241	64.8754	63.2394	88.0493	20.702	34.1038	43.6832	1.13571	0.00221532
evm008883L.28	3.19059	2.25855	2.00112	15.056	20.1125	14.2445	-2.73248	0.00221681
evm003484L.73	17.0165	39.5246	16.009	41.4041	67.3332	75.9708	-1.3565	0.00221856
evm012279L.19	40.4142	29.3611	51.0285	12.233	17.4891	13.2949	1.48969	0.002232
evm005248L.2	11.6988	10.1635	6.00336	0	0	0.949635	4.81319	0.00224553
evm010679L.10	21.2706	20.3269	3.00168	2.82301	0	0.949635	3.57899	0.00225367
evm020791L.7	0	0	2.00112	11.292	8.74457	18.0431	-4.1856	0.00226089
novel.1928	13.8259	41.7832	41.023	64.9291	104.06	61.7263	-1.25715	0.00227951
evm009124L.4	69.1295	81.3078	73.0409	44.2271	28.8571	37.0358	1.02264	0.00228156
evm007327L.14	4.25412	19.1977	36.0202	3.76401	0	3.79854	2.99399	0.00229644
evm028593L.2	4.25412	7.90492	8.00448	0	0	0	5.31003	0.00230298
evm002478L.5	4.25412	7.90492	8.00448	0	0	0	5.31003	0.00230298
evm006393L.1	24.4612	15.8098	18.0101	41.4041	48.0951	56.0285	-1.31885	0.00230328
evm015336L.11	13.8259	42.9124	15.0084	63.9881	68.2077	52.2299	-1.37205	0.00230819
evm002578L.99	40.4142	22.5855	34.019	14.115	9.61903	2.84891	1.86717	0.00232368
evm.model.BG.678.p	72.3201	44.0417	63.0353	34.8171	22.7359	18.9927	1.23104	0.00234536
evm000344L.44	22.3341	51.9466	34.019	78.1032	72.58	79.7694	-1.09335	0.00234575
evm001037L.5	8.50825	2.25855	10.0056	0	0	0	5.35672	0.00235356
evm001604L.3	25.5247	21.4562	4.00224	3.76401	0	1.89927	3.18449	0.00235707
novel.847	63.8119	95.9883	56.0313	39.5221	27.9826	33.2372	1.09809	0.00239676
evm016176L.4	61.6848	110.669	69.0386	26.3481	53.3419	28.4891	1.15181	0.00240457
evm000014L.128	9.57178	15.8098	24.0134	1.882	4.37229	0	2.96193	0.00240648
evm019135L.11	87.2095	42.9124	66.0369	35.7581	23.6103	26.5898	1.19352	0.00241034
evm002454L.7	13.8259	6.77565	7.00392	0.941002	0	0	4.80154	0.00242088
evm016531L.65	3.19059	5.64637	0	24.4661	13.9913	18.0431	-2.7039	0.00242851
novel.2277	3.19059	16.9391	19.0106	1.882	0	0.949635	3.81164	0.00243079
evm003628L.189	63.8119	27.1026	58.0325	17.879	15.7402	22.7913	1.40546	0.00243112
evm008431L.4	70.193	73.4029	39.0218	16.938	24.4848	34.1869	1.27043	0.00243801
evm014638L.11	27.6518	21.4562	44.0246	8.46902	7.87012	11.3956	1.75332	0.00245125
evm007941L.10	24.4612	19.1977	8.00448	0	5.24674	0.949635	3.0305	0.00248231
evm001111L.34	42.5412	44.0417	42.0235	10.351	18.3636	19.9423	1.40079	0.00248721
novel.2429	11.6988	9.0342	2.00112	37.6401	15.7402	38.9351	-2.02975	0.00248988
evm008778L.64	15.953	14.6806	12.0067	52.6961	26.2337	42.7336	-1.51274	0.00249817
evm002167L.24	43.6048	66.6272	55.0308	23.5251	30.606	10.446	1.35008	0.00250056
evm009174L.1	39.3506	29.3611	19.0106	72.4572	65.5843	56.9781	-1.15595	0.00250244
novel.1311	47.8589	30.4904	30.0168	13.174	13.9913	9.49635	1.5614	0.00252803
evm002714L.61	42.5412	44.0417	18.0101	16.938	4.37229	7.59708	1.85825	0.00253231
evm016248L.6	22.3341	39.5246	8.00448	1.882	1.74891	8.54672	2.52549	0.00253827
evm012718L.7	23.3977	30.4904	35.0196	79.0442	55.0908	59.827	-1.12318	0.00254229
evm028475L.3	8.50825	10.1635	2.00112	0	0	0	5.342	0.00254591
evm001323L.12	0	1.12927	0	15.056	6.1212	8.54672	-4.69963	0.00254958
novel.1381	55.3036	32.749	36.0202	17.879	17.4891	7.59708	1.52722	0.00255174
evm012220L.4	11.6988	4.5171	4.00224	0	0	0	5.31367	0.00255644
evm011310L.8	37.2236	47.4295	31.0174	81.8672	80.4501	68.3738	-1.00023	0.00257327
novel.2426	0	3.38782	0	11.292	8.74457	21.8416	-3.68262	0.00257823
evm004557L.10	25.5247	30.4904	29.0162	53.6371	57.7142	73.1219	-1.11735	0.00262068
evm008563L.3	14.8894	13.5513	6.00336	0	1.74891	0	4.2449	0.00263672
evm005696L.5	26.5883	41.7832	20.0112	65.8701	62.9609	65.5248	-1.14348	0.00265574
novel.2431	2.12706	3.38782	7.00392	34.8171	7.87012	25.6402	-2.4348	0.00266667
evm004185L.17	65.9389	39.5246	38.0213	15.056	23.6103	17.0934	1.36046	0.00266737
evm009013L.22	21.2706	29.3611	21.0118	8.46902	6.1212	2.84891	2.03517	0.00268631
evm019362L.4	14.8894	25.9733	12.0067	1.882	3.49783	3.79854	2.52061	0.00268856
evm001030L.25	32.9695	31.6197	22.0123	7.52802	12.2424	4.74818	1.81177	0.00275977
evm003941L.34	38.2871	28.2319	6.00336	65.8701	70.831	56.9781	-1.42416	0.00278597
evm004116L.48	52.113	46.3003	52.0291	30.1121	16.6147	14.2445	1.30511	0.00279405
evm021421L.9	53.1765	42.9124	40.0224	15.997	19.2381	19.9423	1.30188	0.00280034
evm010937L.31	73.3836	48.5588	44.0246	22.584	20.1125	28.4891	1.2227	0.00282204
evm002085L.8	61.6848	35.0075	58.0325	26.3481	17.4891	19.9423	1.28253	0.00282559
evm001172L.14	28.7153	48.5588	38.0213	12.233	18.3636	9.49635	1.51779	0.00282973
evm012220L.5	6.38119	7.90492	5.0028	0	0	0	5.24436	0.00284262
evm027130L.2	7.44472	35.0075	17.0095	75.2802	38.4761	53.1796	-1.49535	0.00286593
evm000617L.36	119.115	51.9466	106.059	44.2271	56.8397	26.5898	1.11758	0.00286851
evm000106L.16	6.38119	2.25855	11.0062	46.1091	20.1125	18.0431	-2.08485	0.00288068
evm003274L.4	36.16	44.0417	61.0341	9.41002	20.987	22.7913	1.409	0.00288966
evm002501L.69	14.8894	9.0342	21.0118	0	1.74891	3.79854	3.02447	0.00291045
evm002474L.16	5.31765	23.7148	21.0118	4.70501	0.874457	0.949635	2.94659	0.0029161
evm016176L.10	20.2071	40.6539	27.0151	72.4572	65.5843	55.0789	-1.14039	0.00292457
evm019232L.1	14.8894	28.2319	15.0084	67.7521	31.4805	53.1796	-1.39508	0.00294171
evm008293L.9	11.6988	19.1977	29.0162	78.1032	41.9739	38.9351	-1.40323	0.00295593
evm005189L.3	49.986	37.2661	42.0235	22.584	14.8658	12.3453	1.37777	0.00295717
evm007071L.18	10.6353	13.5513	9.00504	1.882	0	0	4.16103	0.00295721
evm000804L.4	10.6353	2.25855	7.00392	0	0	0	5.29332	0.00296644
evm013548L.2	30.8424	20.3269	32.0179	14.115	3.49783	1.89927	2.09805	0.0029753
evm005304L.44	3.19059	2.25855	0	28.2301	6.99566	12.3453	-3.14423	0.00297893
evm006924L.37	0	4.5171	2.00112	30.1121	11.3679	9.49635	-2.9838	0.00298129
evm001157L.53	0	0	5.0028	15.997	12.2424	18.9927	-3.19025	0.00300118
evm006645L.14	34.033	45.171	21.0118	3.76401	8.74457	16.1438	1.80546	0.00300568
evm005199L.15	71.2566	56.4637	48.0269	31.9941	22.7359	24.6905	1.14656	0.0030065
evm011148L.5	25.5247	28.2319	43.0241	87.5132	69.9566	52.2299	-1.11177	0.00301321
evm000604L.3	4.25412	11.2927	4.00224	0	0	0	5.2614	0.00305957
novel.1324	14.8894	30.4904	51.0285	79.9852	63.8354	77.8701	-1.19598	0.00307634
novel.820	11.6988	20.3269	12.0067	0	4.37229	0	3.29102	0.00307991
evm005941L.6	17.0165	22.5855	9.00504	2.82301	0.874457	3.79854	2.70585	0.00308216
evm008749L.32	0	2.25855	0	20.702	8.74457	7.59708	-4.09754	0.00308469
novel.1488	18.08	12.422	4.00224	0	1.74891	0	4.24855	0.00311091
evm015556L.10	49.986	30.4904	20.0112	2.82301	15.7402	8.54672	1.88089	0.00311409
evm001553L.4	104.226	115.186	129.072	0.941002	29.7315	13.2949	2.98364	0.00311913
evm009258L.2	3.19059	21.4562	13.0073	1.882	0	0.949635	3.75258	0.00313682
evm016202L.10	0	0	0	4.70501	6.1212	9.49635	-5.1138	0.00317724
evm005783L.75	72.3201	65.4979	57.0319	33.8761	35.8527	22.7913	1.07182	0.00317872
evm016472L.4	17.0165	9.0342	2.00112	0	0	0.949635	4.82205	0.00318714
evm009881L.6	10.6353	7.90492	23.0129	30.1121	50.7185	41.784	-1.55154	0.00318813
evm000645L.4	2.12706	4.5171	31.0174	0	0.874457	0.949635	4.36517	0.00319028
novel.1827	27.6518	27.1026	38.0213	58.3421	67.3332	68.3738	-1.0614	0.0032
evm000896L.5	43.6048	20.3269	62.0347	13.174	12.2424	18.0431	1.54131	0.00320641
asmbl_7336|g.6006	30.8424	22.5855	12.0067	52.6961	47.2207	58.8774	-1.28294	0.00322849
novel.268	23.3977	12.422	11.0062	2.82301	1.74891	2.84891	2.66282	0.00322963
evm009046L.4	2.12706	2.25855	3.00168	28.2301	6.99566	15.1942	-2.76382	0.00323351
novel.1431	20.2071	25.9733	39.0218	2.82301	8.74457	11.3956	1.89249	0.00324219
evm010097L.13	3.19059	1.12927	17.0095	0	0	0	5.39749	0.00328138
novel.2120	47.8589	48.5588	54.0302	21.643	26.2337	17.0934	1.20935	0.00328496
novel.135	44.6683	35.0075	20.0112	9.41002	12.2424	10.446	1.63098	0.00328655
evm010799L.22	11.6988	18.0684	12.0067	59.2831	22.7359	39.8847	-1.54734	0.00329563
evm010204L.40	3.19059	6.77565	5.0028	14.115	20.1125	32.2876	-2.15561	0.0033069
evm.model.BG.156.p	61.6848	48.5588	68.0381	40.4631	13.9913	18.9927	1.2843	0.00331122
evm000727L.51	43.6048	31.6197	41.023	15.997	13.9913	14.2445	1.39591	0.00331999
evm022288L.6	12.7624	45.171	28.0157	11.292	6.99566	0.949635	2.15535	0.00332839
evm002055L.10	22.3341	10.1635	21.0118	0	0.874457	6.64745	2.84615	0.0033331
evm026740L.2	6.38119	1.12927	0	20.702	9.61903	23.7409	-2.85245	0.00333507
evm004723L.24	20.2071	16.9391	12.0067	32.9351	43.7229	51.2803	-1.38323	0.00333715
novel.1895	12.7624	6.77565	1.00056	0	0	0	5.33401	0.00336042
evm006726L.114	4.25412	6.77565	9.00504	38.5811	26.2337	14.2445	-1.97671	0.00336069
evm017728L.83	51.0495	65.4979	79.0442	36.6991	27.1082	29.4387	1.07104	0.00336791
evm005663L.36	62.7483	32.749	45.0252	22.584	17.4891	16.1438	1.32356	0.00337164
evm005399L.53	3.19059	2.25855	17.0095	29.1711	24.4848	38.9351	-2.02273	0.00339066
evm001644L.54	15.953	42.9124	16.009	61.1651	59.4631	58.8774	-1.27048	0.00346188
evm016057L.20	10.6353	3.38782	5.0028	0	0	0	5.22714	0.00346434
evm011912L.23	7.44472	15.8098	17.0095	51.7551	20.987	48.4314	-1.58647	0.0034841
evm009902L.59	48.9224	47.4295	40.0224	18.82	14.8658	22.7913	1.27367	0.00348739
evm004410L.14	49.986	16.9391	57.0319	342.525	50.7185	386.502	-2.65178	0.00351636
evm003656L.46	93.5907	74.5321	68.0381	24.4661	45.4718	46.5321	1.01813	0.00354598
novel.1298	64.8754	50.8174	81.0453	34.8171	34.1038	24.6905	1.07272	0.00355738
evm000756L.24	72.3201	60.9808	85.0476	49.8731	31.4805	19.9423	1.10962	0.00356131
evm008431L.6	34.033	25.9733	22.0123	8.46902	5.24674	10.446	1.76766	0.00356747
novel.2423	5.31765	0	4.00224	22.584	19.2381	13.2949	-2.54647	0.0036304
evm011912L.6	14.8894	28.2319	24.0134	62.1061	40.225	56.0285	-1.23857	0.00364699
evm020556L.4	5.31765	11.2927	3.00168	47.0501	9.61903	28.4891	-2.12951	0.00365776
evm000014L.54	21.2706	6.77565	1.00056	0	0.874457	0	4.87313	0.00365797
evm005464L.12	65.9389	90.342	65.0364	51.7551	26.2337	26.5898	1.08189	0.00367696
novel.1361	14.8894	13.5513	6.00336	0.941002	0	1.89927	3.62284	0.0036782
evm012698L.7	17.0165	40.6539	30.0168	7.52802	6.99566	11.3956	1.75952	0.00368611
evm004175L.80	53.1765	41.7832	52.0291	22.584	13.9913	25.6402	1.24531	0.00368852
evm.model.BG.544.p	21.2706	21.4562	11.0062	58.3421	48.9696	31.338	-1.37365	0.00368919
evm017093L.4	20.2071	18.0684	14.0078	1.882	5.24674	2.84891	2.37875	0.00369168
novel.408	18.08	31.6197	34.019	72.4572	63.8354	48.4314	-1.14132	0.00373499
evm001974L.13	12.7624	19.1977	13.0073	2.82301	3.49783	0	2.8151	0.00373962
novel.160	13.8259	31.6197	37.0207	6.58701	6.99566	9.49635	1.83961	0.0037514
evm008706L.10	49.986	65.4979	53.0297	14.115	31.4805	27.5394	1.20043	0.00377776
novel.1343	35.0965	37.2661	44.0246	15.056	5.24674	19.9423	1.54004	0.00378216
evm003140L.6	19.1436	13.5513	5.0028	44.2271	40.225	28.4891	-1.59028	0.00379912
evm006912L.15	18.08	23.7148	30.0168	0	10.4935	3.79854	2.31451	0.00380323
evm000344L.82	58.4942	58.7223	27.0151	69.6342	91.818	131.999	-1.02869	0.00380569
evm007357L.6	7.44472	3.38782	8.00448	24.4661	17.4891	31.338	-1.94936	0.0038147
novel.2161	25.5247	42.9124	29.0162	14.115	10.4935	7.59708	1.59509	0.00381852
evm002576L.1	15.953	19.1977	20.0112	4.70501	3.49783	3.79854	2.20261	0.00382123
evm011912L.25	20.2071	60.9808	24.0134	68.6931	87.4457	77.8701	-1.16136	0.00383636
evm014317L.26	13.8259	19.1977	20.0112	64.9291	39.3506	32.2876	-1.36367	0.00385951
asmbl_3891|g.3259	25.5247	27.1026	24.0134	7.52802	10.4935	1.89927	1.93459	0.00386039
novel.1086	48.9224	32.749	40.0224	80.9262	56.8397	107.309	-1.00684	0.0039349
evm003293L.27	7.44472	5.64637	5.0028	0	0	0	5.15337	0.00395089
evm005521L.34	28.7153	24.844	46.0258	9.41002	16.6147	3.79854	1.73375	0.00395112
novel.1392	89.3366	72.2736	50.028	33.8761	36.7272	33.2372	1.02499	0.0039901
[truncated: 323 more rows]
