# Supplementary material for: Integrated Metabolomics, Transcriptome and Functional Analysis Reveal Key Genes Are Involved in Tree Age-Induced Amino Acid Accumulation in Torreya grandis Nuts
Source: Int J Mol Sci. 2023 Dec 1;24(23):17025. doi: 10.3390/ijms242317025 (PMC10706915; doi:10.3390/ijms242317025)
Supplement: Supplementary file 1 [file ijms-24-17025-s001.zip › Table S7.xlsx]

## Sheet: Sheet1
Table S7. Differential expressed genes related to biosynthesis of amino acids.
gene_id	gene_id	gene_name	Old_1	Old_2	Old_3	Young_1	Young_2	Young_3	KO_id	KO_describe
evm000014L.128	evm000014L.128	TgargAB	9.57178	15.8098	24.0134	1.882	4.37229	0	K14682	argAB; amino-acid N-acetyltransferase [EC:2.3.1.1]
evm000215L.32	evm000215L.32	TgALDO1	20.2071	9.0342	9.00504	87.5132	53.3419	49.381	K01623	ALDO; fructose-bisphosphate aldolase, class I [EC:4.1.2.13]
evm000895L.22	evm000895L.22	TgPFK	3514.97	3431.87	3784.12	1689.1	1567.9	1536.51	K00850	pfkA, PFK; 6-phosphofructokinase 1 [EC:2.7.1.11]
evm001118L.1	evm001118L.1	TgIMS	4617.85	4949.61	4633.59	2161.48	2143.29	2392.13	K01649	leuA, IMS; 2-isopropylmalate synthase [EC:2.3.3.13]
evm001582L.25	evm001582L.25	TgALT	9023	10012.1	9436.28	2794.78	2990.64	2875.5	K00814	GPT, ALT; alanine transaminase [EC:2.6.1.2]
evm002008L.44	evm002008L.44	TgilvA	43.6048	45.171	56.0313	14.115	27.9826	12.3453	K01754	E4.3.1.19, ilvA, tdcB; threonine dehydratase [EC:4.3.1.19]
evm002027L.2	evm002027L.2	TgALDO2	132.941	169.391	154.086	34.8171	31.4805	47.4818	K01623	ALDO; fructose-bisphosphate aldolase, class I [EC:4.1.2.13]
evm002329L.26	evm002329L.26	TgPK	2751.35	2531.83	2667.49	829.964	909.436	843.276	K00873	PK, pyk; pyruvate kinase [EC:2.7.1.40]
evm002562L.100	evm002562L.100	TgASNS1	292.471	278.931	267.149	108.215	101.437	100.661	K01953	asnB, ASNS; asparagine synthase (glutamine-hydrolysing) [EC:6.3.5.4]
evm002730L.8	evm002730L.8	TgIPMI1	300.979	376.048	273.153	99.7462	103.186	76.9205	K01704	leuD, IPMI-S; 3-isopropylmalate/(R)-2-methylmalate dehydratase small subunit [EC:4.2.1.33 4.2.1.35]
evm003225L.4	evm003225L.4	TgASNS2	8.50825	6.77565	5.0028	0	0	0.949635	K01953	asnB, ASNS; asparagine synthase (glutamine-hydrolysing) [EC:6.3.5.4]
evm003225L.7	evm003225L.7	TgASNS3	6.38119	29.3611	42.0235	0	2.62337	0	K01953	asnB, ASNS; asparagine synthase (glutamine-hydrolysing) [EC:6.3.5.4]
evm004114L.12	evm004114L.12	TgrpiA	39.3506	4.5171	9.00504	0.941002	6.1212	0.949635	K01807	rpiA; ribose 5-phosphate isomerase A [EC:5.3.1.6]
evm004767L.3	evm004767L.3	TgmetK1	1499.58	1549.36	1312.73	3124.13	2638.24	3192.67	K00789	metK; S-adenosylmethionine synthetase [EC:2.5.1.6]
evm004767L.4	evm004767L.4	TgmetK2	2171.73	2263.07	2064.15	5065.41	4872.48	4895.37	K00789	metK; S-adenosylmethionine synthetase [EC:2.5.1.6]
evm005937L.35	evm005937L.35	TgALDO3	286.09	333.136	393.22	108.215	94.4414	86.4168	K01623	ALDO; fructose-bisphosphate aldolase, class I [EC:4.1.2.13]
evm005937L.8	evm005937L.8	TgALDO4	6.38119	3.38782	8.00448	0	0	0	K01623	ALDO; fructose-bisphosphate aldolase, class I [EC:4.1.2.13]
evm008271L.54	evm008271L.54	TgATCYSC1	187.181	332.007	164.092	61.1651	38.4761	80.719	K13034	ATCYSC1; L-3-cyanoalanine synthase/ cysteine synthase [EC:2.5.1.47 4.4.1.9]
evm009763L.22	evm009763L.22	TgCS	54.2401	74.5321	59.033	0	0.874457	0.949635	K01647	CS, gltA; citrate synthase [EC:2.3.3.1]
evm009882L.3	evm009882L.3	TgADT1	44.6683	68.8858	49.0274	154.324	126.796	130.1	K05359	ADT, PDT; arogenate/prephenate dehydratase [EC:4.2.1.91 4.2.1.51]
evm012973L.5	evm012973L.5	TgaroF	1660.17	2032.69	1650.92	4354.02	4259.48	4210.68	K01626	E2.5.1.54, aroF, aroG, aroH; 3-deoxy-7-phosphoheptulonate synthase [EC:2.5.1.54]
evm014652L.12	evm014652L.12	TgIPMI2	144.64	168.262	146.082	71.5162	74.3289	65.5248	K01704	leuD, IPMI-S; 3-isopropylmalate/(R)-2-methylmalate dehydratase small subunit [EC:4.2.1.33 4.2.1.35]
evm016966L.16	evm016966L.16	TgGAPDH	13206.9	14979.8	13955.8	6807.21	7035.01	6785.15	K00134	GAPDH, gapA; glyceraldehyde 3-phosphate dehydrogenase [EC:1.2.1.12]
evm017336L.28	evm017336L.28	TgilvE	58.4942	51.9466	41.023	158.088	125.922	94.0139	K00826	E2.6.1.42, ilvE; branched-chain amino acid aminotransferase [EC:2.6.1.42]
evm022692L.2	evm022692L.2	TgTYAAT	74.4472	59.8516	58.0325	131.74	125.922	180.431	K15227	TYRAAT; arogenate dehydrogenase (NADP+), plant [EC:1.3.1.78]
evm023451L.2	evm023451L.2	TgALDO5	15.953	20.3269	19.0106	0	0	6.64745	K01623	ALDO; fructose-bisphosphate aldolase, class I [EC:4.1.2.13]
evm024576L.2	evm024576L.2	TgADT2	2179.17	2215.64	2013.13	4693.72	4050.49	5015.02	K05359	ADT, PDT; arogenate/prephenate dehydratase [EC:4.2.1.91 4.2.1.51]
